# Supplementary material for: Comparative Genomic Analyses Provide Insight Into the Pathogenicity of Metschnikowia bicuspidata LNES0119
Source: Front Microbiol. 2022 Jun 13;13:939141. doi: 10.3389/fmicb.2022.939141 (PMC9234493; doi:10.3389/fmicb.2022.939141)
Supplement: Supplementary file 2 [file Data_Sheet_2.xlsx]

## Sheet: Table S1
Table S1. Statistics of repeat sequences in the Metschnikowia bicuspidata LNES0119 genome.
Type	Number	Length (bp)	Percentage (%)
Class I	998	360893	2.24
LINE	359	96656
LTR/Copia	60	56894
LTR/Gypsy	153	88240
PLE|LARD	425	116603
TRIM	1	2500
Class II	47	3920	0.02
Helitron	4	400
TIR	26	1928
Unknown	17	1592
SSR	1	1867	0.01
Unknown	429	109081	0.68
Total	1475	475761	2.95

## Sheet: Table S2
Table S2 Statistics results for RNAs in the Metschnikowia bicuspidata LNES0119 genome
Type	Number	Family Number
rRNA	88	2
5s rRNA	83
5.8s rRNA	5
tRNA	306	47
Other ncRNA	89	42

## Sheet: Table S3
Table S3 Statistics results for RNAs in the Metschnikowia bicuspidata LNES0119 genome
Database	Annotated number	100<=length<300	Length>=300
GO Annotation	3144	847	2228
KEGG Annotation	2869	785	2015
KOG Annotation	3590	912	2618
Pfam Annotation	4385	1174	3122
Swissprot Annotation	4454	1172	3183
TrEMBL Annotation	5155	1429	3581
Nr Annotation	5157	1430	3581
All Annotated	5162	1434	3581

## Sheet: Table S4
Table S4. Predicted pathogenicity genes in the Metschnikowia bicuspidata LNES0119 genome according to the PHI-base database.
Gene name	PHI-base entry	Pathogen species	Phenotype of mutant
EVM0000949.1	PHI:2960	Edwardsiella ictaluri	Reduced virulence
EVM0002671.1	PHI:2058	Magnaporthe oryzae (related: Magnaporthe grisea)	Reduced virulence
EVM0000839.1	Mcu1	Candida albicans	Reduced virulence
EVM0000732.1	PHI:280	Cryptococcus neoformans	Reduced virulence
EVM0004880.1	PHI:334	Cochliobolus heterostrophus	Loss of pathogenicity
EVM0000661.1	PHI:2735	Pectobacterium wasabiae	Increased virulence (hypervirulence)
EVM0003890.1	PHI:543	Botrytis cinerea	Unaffected pathogenicity
EVM0004915.1	PHI:1414	Gibberella zeae (related: Fusarium graminearum)	Unaffected pathogenicity
EVM0002235.1	PHI:850	Burkholderia glumae	Chemistry target
EVM0003539.1	PHI:2283	Fusarium oxysporum	Reduced virulence
EVM0002442.1	PHI:877	Magnaporthe oryzae	Reduced virulence
EVM0004897.1	PHI:2609	Aspergillus fumigatus	Mixed outcome
EVM0005393.1	PHI:2531	Aspergillus fumigatus	Lethal
EVM0004735.1	PHI:1579	Gibberella zeae (related: Fusarium graminearum)	Unaffected pathogenicity
EVM0005335.1	PHI:598	Leptosphaeria maculans	Reduced virulence
EVM0002382.1	PHI:1259	Gibberella zeae (related: Fusarium graminearum)	Unaffected pathogenicity
EVM0004281.1	PHI:1627	Gibberella zeae (related: Fusarium graminearum)	Unaffected pathogenicity
EVM0001076.1	PHI:1552	Gibberella zeae (related: Fusarium graminearum)	Unaffected pathogenicity
EVM0000913.1	PHI:2731	Verticillium dahliae	Loss of pathogenicity
EVM0004903.1	PHI:1406	Gibberella zeae (related: Fusarium graminearum)	Lethal
EVM0001607.1	PHI:1552	Gibberella zeae (related: Fusarium graminearum)	Unaffected pathogenicity
EVM0000872.1	PHI:2552	Aspergillus fumigatus	Mixed outcome
EVM0003457.1	PHI:2532	Aspergillus fumigatus	Lethal
EVM0003950.1	PHI:1234	Gibberella zeae (related: Fusarium graminearum)	Lethal
EVM0000518.1	PHI:1627	Gibberella zeae (related: Fusarium graminearum)	Unaffected pathogenicity
EVM0000951.1	PHI:1682	Gibberella zeae (related: Fusarium graminearum)	Unaffected pathogenicity
EVM0002849.1	PHI:2113	Magnaporthe oryzae (related: Magnaporthe grisea)	Mixed outcome
EVM0003640.1	PHI:1391	Gibberella zeae (related: Fusarium graminearum)	Unaffected pathogenicity
EVM0000420.1	PHI:2382	Ustilago maydis	Unaffected pathogenicity
EVM0004813.1	PHI:2565	Candida albicans	Reduced virulence
EVM0000326.1	PHI:2925	Fusarium oxysporum f. sp. Lycopersici	Unaffected pathogenicity
EVM0001580.1	PHI:1579	Gibberella zeae (related: Fusarium graminearum)	Unaffected pathogenicity
EVM0000504.1	PHI:1678	Gibberella zeae (related: Fusarium graminearum)	Unaffected pathogenicity
EVM0005297.1	PHI:2074	Magnaporthe oryzae (related: Magnaporthe grisea)	Loss of pathogenicity
EVM0002353.1	PHI:2596	Aspergillus fumigatus	Mixed outcome
EVM0001786.1	PHI:1677	Gibberella zeae (related: Fusarium graminearum)	Unaffected pathogenicity
EVM0003286.1	PHI:1925	Gibberella zeae (related: Fusarium graminearum)	Unaffected pathogenicity
EVM0000933.1	PHI:2239	Ustilago maydis	reduced virulence
EVM0003214.1	PHI:279	Candida albicans	Loss of pathogenicity
EVM0000530.1	PHI:3786	Pseudomonas aeruginosa	mixed outcome
EVM0003279.1	PHI:1356	Gibberella zeae (related: Fusarium graminearum)	Unaffected pathogenicity
EVM0002611.1	PHI:2194	Magnaporthe oryzae (related: Magnaporthe grisea)	Reduced virulence
EVM0002521.1	PHI:196	Candida albicans	Reduced virulence
EVM0002647.1	PHI:190	Candida albicans	Reduced virulence
EVM0000146.1	PHI:2453	Fusarium oxysporum f.sp. melonis	Reduced virulence
EVM0004306.1	PHI:3174	Magnaporthe oryzae	loss of pathogenicity
EVM0003087.1	PHI:2601	Aspergillus fumigatus	Mixed outcome
EVM0002506.1	PHI:612	Salmonella enterica	Reduced virulence
EVM0002228.1	PHI:65	Cryphonectria parasitica	Reduced virulence
EVM0001830.1	PHI:1632	Gibberella zeae (related: Fusarium graminearum)	Unaffected pathogenicity
EVM0005134.1	PHI:1538	Gibberella zeae (related: Fusarium graminearum)	Reduced virulence
EVM0004508.1	PHI:2546	Aspergillus fumigatus	Mixed outcome
EVM0001133.1	PHI:3278	Colletotrichum orbiculare	Reduced virulence
EVM0003846.1	PHI:1554	Gibberella zeae (related: Fusarium graminearum)	Unaffected pathogenicity
EVM0004861.1	PHI:1238	Gibberella zeae (related: Fusarium graminearum)	Lethal
EVM0000107.1	PHI:862	Colletotrichum lagenarium	Loss of pathogenicity
EVM0002203.1	PHI:3351	Mycobacterium tuberculosis	Reduced virulence
EVM0000314.1	PHI:503	Saccharomyces cerevisiae	Reduced virulence
EVM0001837.1	PHI:391	Magnaporthe oryzae	Unaffected pathogenicity
EVM0002152.1	PHI:1590	Gibberella zeae (related: Fusarium graminearum)	Lethal
EVM0004333.1	PHI:2172	Magnaporthe oryzae (related: Magnaporthe grisea)	Loss of pathogenicity
EVM0002289.1	PHI:1565	Gibberella zeae (related: Fusarium graminearum)	Unaffected pathogenicity
EVM0002690.1	PHI:2248	Phaeosphaeria nodorum (related: Stagonospora nodorum)	Mixed outcome
EVM0004685.1	PHI:254	Fusarium oxysporum	Reduced virulence
EVM0003865.1	PHI:2968	Cryptococcus neoformans	Reduced virulence
EVM0000817.1	PHI:2654	Candida albicans	Reduced virulence
EVM0000979.1	PHI:2117	Magnaporthe oryzae (related: Magnaporthe grisea)	Reduced virulence
EVM0002419.1	PHI:2533	Aspergillus fumigatus	Lethal
EVM0003193.1	PHI:2020	Ustilago maydis	Mixed outcome
EVM0003935.1	PHI:2305	Botrytis cinerea	Mixed outcome
EVM0004265.1	PHI:2502	Gibberella zeae (related: Fusarium graminearum)	Reduced virulence
EVM0003219.1	PHI:1567	Gibberella zeae (related: Fusarium graminearum)	Unaffected pathogenicity
EVM0002149.1	PHI:1680	Gibberella zeae (related: Fusarium graminearum)	Unaffected pathogenicity
EVM0002295.1	PHI:923	Ustilago maydis	Unaffected pathogenicity
EVM0001139.1	PHI:2178	Magnaporthe oryzae (related: Magnaporthe grisea)	Reduced virulence
EVM0000606.1	PHI:1566	Gibberella zeae (related: Fusarium graminearum)	Lethal
EVM0001181.1	PHI:132	Magnaporthe oryzae	Reduced virulence
EVM0002275.1	PHI:213	Cryptococcus neoformans	Reduced virulence
EVM0004150.1	PHI:386	Cryptococcus neoformans	Reduced virulence
EVM0002462.1	PHI:1566	Gibberella zeae (related: Fusarium graminearum)	Lethal
EVM0001715.1	PHI:901	Ustilago maydis	Unaffected pathogenicity
EVM0001214.1	PHI:419	Candida albicans	Reduced virulence
EVM0005461.1	PHI:1676	Gibberella zeae (related: Fusarium graminearum)	Unaffected pathogenicity
EVM0000853.1	PHI:333	Candida albicans	Loss of pathogenicity
EVM0000048.1	PHI:812	Magnaporthe oryzae	Reduced virulence
EVM0003597.1	PHI:3630	Mycobacterium tuberculosis	Increased virulence
EVM0000308.1	PHI:1241	Gibberella zeae (related: Fusarium graminearum)	Unaffected pathogenicity
EVM0000824.1	PHI:2596	Aspergillus fumigatus	Mixed outcome
EVM0000427.1	PHI:2656	Salmonella enterica serovar Typhimurium	Reduced virulence
EVM0001233.1	PHI:1555	Gibberella zeae (related: Fusarium graminearum)	Unaffected pathogenicity
EVM0004259.1	PHI:226	Colletotrichum lagenarium	Loss of pathogenicity
EVM0004573.1	PHI:399	Candida albicans	Reduced virulence
EVM0002530.1	PHI:790	Magnaporthe oryzae	Reduced virulence
EVM0004576.1	PHI:888	Magnaporthe oryzae	Reduced virulence
EVM0000160.1	PHI:2038	Magnaporthe oryzae (related: Magnaporthe grisea)	Unaffected pathogenicity
EVM0003077.1	PHI:2562	Candida albicans	Reduced virulence
EVM0001577.1	PHI:253	Aspergillus fumigatus	Reduced virulence
EVM0003615.1	PHI:423	Cryptococcus neoformans	Reduced virulence
EVM0002538.1	PHI:1063	Magnaporthe oryzae	Reduced virulence
EVM0000485.1	PHI:3090	Paenibacillus larvae	Reduced virulence
EVM0002021.1	PHI:2075	Magnaporthe oryzae (related: Magnaporthe grisea)	Loss of pathogenicity
EVM0001313.1	PHI:1317	Gibberella zeae (related: Fusarium graminearum)	Reduced virulence
EVM0003269.1	PHI:262	Candida albicans	Reduced virulence
EVM0001632.1	PHI:2544	Aspergillus fumigatus	Mixed outcome
EVM0005529.1	PHI:1468	Gibberella zeae (related: Fusarium graminearum)	Unaffected pathogenicity
EVM0003498.1	PHI:2337	Candida albicans	Reduced virulence
EVM0004457.1	PHI:1584	Gibberella zeae (related: Fusarium graminearum)	Unaffected pathogenicity
EVM0001081.1	PHI:1983	Gibberella zeae (related: Fusarium graminearum)	Lethal
EVM0003523.1	PHI:3112	Xanthomonas campestris	loss of pathogenicity
EVM0004791.1	PHI:2553	Candida albicans	Loss of pathogenicity
EVM0001878.1	PHI:544	Botrytis cinerea	Unaffected pathogenicity
EVM0003376.1	PHI:1414	Gibberella zeae (related: Fusarium graminearum)	Unaffected pathogenicity
EVM0004959.1	PHI:2028	Magnaporthe oryzae (related: Magnaporthe grisea)	Unaffected pathogenicity
EVM0005097.1	PHI:2038	Magnaporthe oryzae (related: Magnaporthe grisea)	Unaffected pathogenicity
EVM0000263.1	PHI:1414	Gibberella zeae (related: Fusarium graminearum)	Unaffected pathogenicity
EVM0002714.1	PHI:1566	Gibberella zeae (related: Fusarium graminearum)	Lethal
EVM0005190.1	PHI:1685	Gibberella zeae (related: Fusarium graminearum)	Unaffected pathogenicity
EVM0004471.1	PHI:2432	Gibberella zeae (related: Fusarium graminearum)	Reduced virulence
EVM0001182.1	PHI:1325	Gibberella zeae (related: Fusarium graminearum)	Reduced virulence
EVM0000528.1	PHI:1385	Gibberella zeae (related: Fusarium graminearum)	Unaffected pathogenicity
EVM0001169.1	PHI:2181	Magnaporthe oryzae (related: Magnaporthe grisea)	Reduced virulence
EVM0003109.1	PHI:3283	Xanthomonas campestris	Increased virulence
EVM0001891.1	PHI:2382	Ustilago maydis	Unaffected pathogenicity
EVM0005363.1	PHI:1648	Gibberella zeae (related: Fusarium graminearum)	Reduced virulence
EVM0004279.1	PHI:2020	Ustilago maydis	Mixed outcome
EVM0002437.1	PHI:1198	Gibberella zeae (related: Fusarium graminearum)	Reduced virulence
EVM0003051.1	PHI:1347	Gibberella zeae (related: Fusarium graminearum)	Reduced virulence
EVM0004689.1	PHI:178	Aspergillus fumigatus	Reduced virulence
EVM0001509.1	PHI:3370	Candida albicans	Reduced virulence
EVM0005368.1	PHI:2392	Candida albicans	Reduced virulence
EVM0005541.1	PHI:86	Candida albicans	Loss of pathogenicity
EVM0005333.1	PHI:789	Magnaporthe oryzae	Reduced virulence
EVM0001630.1	PHI:2601	Aspergillus fumigatus	Mixed outcome
EVM0001849.1	PHI:2527	Aspergillus fumigatus	Mixed outcome
EVM0004597.1	PHI:26	Candida albicans	Reduced virulence
EVM0000947.1	PHI:1214	Gibberella zeae (related: Fusarium graminearum)	Reduced virulence
EVM0000961.1	PHI:1542	Gibberella zeae (related: Fusarium graminearum)	Unaffected pathogenicity
EVM0003918.1	PHI:104	Candida albicans	Reduced virulence
EVM0001277.1	PHI:816	Magnaporthe oryzae	Reduced virulence
EVM0004052.1	PHI:2539	Aspergillus fumigatus	Mixed outcome
EVM0003085.1	PHI:2353	Gibberella zeae (related: Fusarium graminearum)	Reduced virulence
EVM0003116.1	PHI:1182	Gibberella zeae (related: Fusarium graminearum)	Reduced virulence
EVM0000313.1	PHI:2008	Magnaporthe oryzae (related: Magnaporthe grisea)	Unaffected pathogenicity
EVM0002957.1	PHI:2821	Candida albicans	Reduced virulence
EVM0001731.1	PHI:1047	Cercospora nicotianae	Reduced virulence
EVM0000879.1	PHI:1397	Gibberella zeae (related: Fusarium graminearum)	Unaffected pathogenicity
EVM0002798.1	PHI:3179	Magnaporthe oryzae	Reduced virulence
EVM0003717.1	PHI:1391	Gibberella zeae (related: Fusarium graminearum)	Unaffected pathogenicity
EVM0005328.1	PHI:2655	Pseudomonas aeruginosa	Reduced virulence
EVM0003594.1	PHI:72	Candida albicans	Reduced virulence
EVM0002333.1	PHI:127	Candida albicans	Reduced virulence
EVM0004497.1	PHI:1634	Gibberella zeae (related: Fusarium graminearum)	Unaffected pathogenicity
EVM0005014.1	PHI:1317	Gibberella zeae (related: Fusarium graminearum)	Reduced virulence
EVM0003511.1	PHI:1917	Gibberella zeae (related: Fusarium graminearum)	Reduced virulence
EVM0001252.1	PHI:1571	Gibberella zeae (related: Fusarium graminearum)	Unaffected pathogenicity
EVM0001623.1	PHI:505	Saccharomyces cerevisiae	Reduced virulence
EVM0004659.1	PHI:3286	Candida glabrata	Reduced virulence
EVM0004726.1	PHI:2002	Magnaporthe oryzae (related: Magnaporthe grisea)	Loss of pathogenicity
EVM0001329.1	PHI:26	Candida albicans	Reduced virulence
EVM0001013.1	PHI:1227	Gibberella zeae (related: Fusarium graminearum)	Lethal
EVM0000163.1	PHI:1429	Gibberella zeae (related: Fusarium graminearum)	Unaffected pathogenicity
EVM0002415.1	PHI:1768	Gibberella zeae (related: Fusarium graminearum)	Unaffected pathogenicity
EVM0000184.1	PHI:1274	Gibberella zeae (related: Fusarium graminearum)	Unaffected pathogenicity
EVM0001968.1	PHI:2563	Candida albicans	Reduced virulence
EVM0002470.2	PHI:2086	Magnaporthe oryzae (related: Magnaporthe grisea)	Unaffected pathogenicity
EVM0001883.1	PHI:1685	Gibberella zeae (related: Fusarium graminearum)	Unaffected pathogenicity
EVM0002136.1	PHI:66	Candida albicans	Reduced virulence
EVM0002314.1	PHI:1249	Gibberella zeae (related: Fusarium graminearum)	Unaffected pathogenicity
EVM0001437.1	PHI:1681	Gibberella zeae (related: Fusarium graminearum)	Unaffected pathogenicity
EVM0000553.1	PHI:184	Candida albicans	Reduced virulence
EVM0003743.1	PHI:1956	Gibberella zeae (related: Fusarium graminearum)	Unaffected pathogenicity
EVM0002022.1	PHI:2155	Magnaporthe oryzae (related: Magnaporthe grisea)	Loss of pathogenicity
EVM0004741.1	PHI:189	Candida albicans	Loss of pathogenicity
EVM0000941.1	PHI:2248	Phaeosphaeria nodorum (related: Stagonospora nodorum)	Mixed outcome
EVM0004289.1	PHI:2601	Aspergillus fumigatus	Mixed outcome
EVM0002135.1	PHI:2177	Magnaporthe oryzae (related: Magnaporthe grisea)	Unaffected pathogenicity
EVM0005093.1	PHI:440	Candida albicans	Reduced virulence
EVM0000868.1	PHI:1289	Gibberella zeae (related: Fusarium graminearum)	Unaffected pathogenicity
EVM0000461.1	PHI:2710	Colletotrichum gloeosporioides	Reduced virulence
EVM0001095.1	PHI:1528	Gibberella zeae (related: Fusarium graminearum)	Unaffected pathogenicity
EVM0002037.1	PHI:2920	Colletotrichum graminicola	Reduced virulence
EVM0004268.1	PHI:265	Cryptococcus neoformans	Loss of pathogenicity
EVM0001628.1	PHI:2839	Cochliobolus heterostrophus	Reduced virulence
EVM0002497.1	PHI:1236	Gibberella zeae (related: Fusarium graminearum)	Lethal
EVM0002712.1	PHI:1439	Gibberella zeae (related: Fusarium graminearum)	Lethal
EVM0002691.1	PHI:2257	Phaeosphaeria nodorum (related: Stagonospora nodorum)	Unaffected pathogenicity
EVM0004433.1	PHI:1579	Gibberella zeae (related: Fusarium graminearum)	Unaffected pathogenicity
EVM0004807.1	PHI:475	Candida albicans	Loss of pathogenicity
EVM0002366.1	PHI:881	Magnaporthe oryzae	Reduced virulence
EVM0000552.1	PHI:2020	Ustilago maydis	Mixed outcome
EVM0000914.1	PHI:1555	Gibberella zeae (related: Fusarium graminearum)	Unaffected pathogenicity
EVM0004955.1	PHI:339	Colletotrichum lindemuthianum	Reduced virulence
EVM0003093.1	PHI:2611	Aspergillus fumigatus	Mixed outcome
EVM0003889.1	PHI:1621	Gibberella zeae (related: Fusarium graminearum)	Unaffected pathogenicity
EVM0005482.1	PHI:1299	Gibberella zeae (related: Fusarium graminearum)	Unaffected pathogenicity
EVM0001526.1	PHI:204	Candida albicans	Loss of pathogenicity
EVM0004065.1	PHI:1663	Gibberella zeae (related: Fusarium graminearum)	Unaffected pathogenicity
EVM0003070.1	PHI:2269	Phaeosphaeria nodorum (related: Stagonospora nodorum)	Unaffected pathogenicity
EVM0003857.1	PHI:2731	Verticillium dahliae	Loss of pathogenicity
EVM0000158.1	PHI:854	Ustilago maydis	Reduced virulence
EVM0000491.1	PHI:1414	Gibberella zeae (related: Fusarium graminearum)	Unaffected pathogenicity
EVM0004190.1	PHI:1500	Gibberella zeae (related: Fusarium graminearum)	Unaffected pathogenicity
EVM0001101.1	PHI:1317	Gibberella zeae (related: Fusarium graminearum)	Reduced virulence
EVM0004604.1	PHI:1071	Ustilago maydis	Loss of pathogenicity
EVM0001256.1	PHI:2566	Candida glabrata	Reduced virulence
EVM0000960.1	PHI:97	Cochliobolus carbonum	Reduced virulence
EVM0003747.1	PHI:2976	Colletotrichum gloeosporioides f. sp. aeschynomenes	Reduced virulence
EVM0000087.1	PHI:2027	Magnaporthe oryzae (related: Magnaporthe grisea)	Unaffected pathogenicity
EVM0004672.1	PHI:1367	Gibberella zeae (related: Fusarium graminearum)	Unaffected pathogenicity
EVM0001043.1	PHI:1367	Gibberella zeae (related: Fusarium graminearum)	Unaffected pathogenicity
EVM0005462.1	PHI:1566	Gibberella zeae (related: Fusarium graminearum)	Lethal
EVM0002345.1	PHI:2029	Magnaporthe oryzae (related: Magnaporthe grisea)	Unaffected pathogenicity
EVM0005172.1	PHI:2552	Aspergillus fumigatus	Mixed outcome
EVM0000396.1	PHI:186	Candida albicans	Reduced virulence
EVM0005156.1	PHI:2156	Magnaporthe oryzae (related: Magnaporthe grisea)	Reduced virulence
EVM0000837.1	PHI:211	Candida albicans	Reduced virulence
EVM0004554.1	PHI:1685	Gibberella zeae (related: Fusarium graminearum)	Unaffected pathogenicity
EVM0000496.1	PHI:2745	Pseudomonas aeruginosa	Mixed outcome
EVM0002114.1	PHI:2105	Magnaporthe oryzae (related: Magnaporthe grisea)	Mixed outcome
EVM0000854.1	rtxA1	Vibrio vulnificus	Reduced virulence
EVM0005237.1	MrKu70	Metarhizium robertsii	Unaffected pathogenicity
EVM0004320.1	PHI:1935	Gibberella zeae (related: Fusarium graminearum)	Unaffected pathogenicity
EVM0002201.1	PHI:454	Candida albicans	Reduced virulence
EVM0004997.1	PHI:1588	Gibberella zeae (related: Fusarium graminearum)	Lethal
EVM0001542.1	PHI:423	Cryptococcus neoformans	Reduced virulence
EVM0004155.1	PHI:292	Cryptococcus neoformans	Reduced virulence
EVM0000275.2	PHI:2076	Magnaporthe oryzae (related: Magnaporthe grisea)	Loss of pathogenicity
EVM0003333.1	PHI:457	Candida albicans	Unaffected pathogenicity
EVM0003299.1	PHI:1203	Gibberella zeae (related: Fusarium graminearum)	Reduced virulence
EVM0001341.1	PHI:2602	Aspergillus fumigatus	Mixed outcome
EVM0005428.1	PHI:2651	Salmonella enterica serovar Typhimurium	Unaffected pathogenicity
EVM0002215.1	PHI:2976	Colletotrichum gloeosporioides f. sp. aeschynomenes	Reduced virulence
EVM0002743.1	PHI:2976	Colletotrichum gloeosporioides f. sp. aeschynomenes	Reduced virulence
EVM0002866.1	PHI:4211	Cryptococcus neoformans	effector (plant avirulence determinant)
EVM0003607.1	PHI:2020	Ustilago maydis	Mixed outcome
EVM0000724.1	PHI:208	Candida albicans	Reduced virulence
EVM0001759.1	PHI:3793	Candida glabrata	effector (plant avirulence determinant)
EVM0001732.1	PHI:2864	Candida albicans	Reduced virulence
EVM0000900.1	PHI:881	Magnaporthe oryzae	Reduced virulence
EVM0005057.1	PHI:1221	Gibberella zeae (related: Fusarium graminearum)	Lethal
EVM0005507.1	PHI:2514	Aspergillus fumigatus	Lethal
EVM0003002.1	PHI:2542	Aspergillus fumigatus	Mixed outcome
EVM0001183.1	PHI:2540	Aspergillus fumigatus	Mixed outcome
EVM0001140.1	PHI:1568	Gibberella zeae (related: Fusarium graminearum)	Unaffected pathogenicity
EVM0003165.1	PHI:323	Verticillium fungicola	Reduced virulence
EVM0001077.1	PHI:511	Candida albicans	Reduced virulence
EVM0004528.1	PHI:893	Magnaporthe oryzae	Reduced virulence
EVM0001606.1	PHI:286	Cryptococcus neoformans	Reduced virulence
EVM0000773.1	PHI:2038	Magnaporthe oryzae (related: Magnaporthe grisea)	Unaffected pathogenicity
EVM0002183.1	PHI:2567	Candida albicans	Loss of pathogenicity
EVM0001581.1	PHI:3455	Cryptococcus neoformans	Reduced virulence
EVM0002420.1	PHI:4211	Cryptococcus neoformans	effector (plant avirulence determinant)
EVM0003965.1	PHI:3053	Fusarium verticillioides	Reduced virulence
EVM0004585.1	PHI:2694	Pectobacterium atrosepticum	Mixed outcome
EVM0003970.1	PHI:2655	Pseudomonas aeruginosa	Reduced virulence
EVM0005228.1	PHI:1574	Gibberella zeae (related: Fusarium graminearum)	Lethal
EVM0000037.1	PHI:785	Magnaporthe oryzae	Reduced virulence
EVM0000990.1	PHI:1618	Gibberella zeae (related: Fusarium graminearum)	Unaffected pathogenicity
EVM0000171.1	PHI:273	Candida albicans	Loss of pathogenicity
EVM0001986.1	PHI:3594	Cryptococcus neoformans	mixed outcome
EVM0001536.1	PHI:2644	Salmonella enterica serovar Typhimurium	Reduced virulence
EVM0005038.1	PHI:1645	Gibberella zeae (related: Fusarium graminearum)	Unaffected pathogenicity
EVM0005146.1	PHI:1216	Gibberella zeae (related: Fusarium graminearum)	Reduced virulence
EVM0001684.1	PHI:211	Candida albicans	Reduced virulence
EVM0005062.1	PHI:1200	Gibberella zeae (related: Fusarium graminearum)	Reduced virulence
EVM0005103.1	PHI:105	Candida albicans	Reduced virulence
EVM0001698.1	PHI:2839	Cochliobolus heterostrophus	Reduced virulence
EVM0004369.1	PHI:4559	Escherichia coli	effector (plant avirulence determinant)
EVM0001749.1	PHI:3287	Candida glabrata	Reduced virulence
EVM0003641.1	PHI:331	Candida albicans	Loss of pathogenicity
EVM0005206.1	PHI:1382	Gibberella zeae (related: Fusarium graminearum)	Reduced virulence
EVM0002490.1	PHI:2382	Ustilago maydis	Unaffected pathogenicity
EVM0002629.1	PHI:2895	Agrobacterium vitis	Loss of pathogenicity
EVM0000269.1	PHI:107	Candida albicans	Reduced virulence
EVM0005430.1	PHI:1967	Gibberella zeae (related: Fusarium graminearum)	Reduced virulence
EVM0000329.1	PHI:2641	Candida lusitaniae	Reduced virulence
EVM0004589.1	PHI:2911	Sclerotinia sclerotiorum	Reduced virulence
EVM0005453.1	PHI:2434	Gibberella zeae (related: Fusarium graminearum)	Reduced virulence
EVM0005441.1	PHI:1487	Gibberella zeae (related: Fusarium graminearum)	Unaffected pathogenicity
EVM0004644.1	PHI:811	Magnaporthe oryzae	Reduced virulence
EVM0001015.1	PHI:812	Magnaporthe oryzae	Reduced virulence
EVM0001667.1	PHI:2553	Candida albicans	Loss of pathogenicity
EVM0003990.1	PHI:1246	Gibberella zeae (related: Fusarium graminearum)	Unaffected pathogenicity
EVM0002503.1	PHI:2960	Edwardsiella ictaluri	Reduced virulence
EVM0000536.1	PHI:3234	Magnaporthe oryzae	Reduced virulence
EVM0005400.1	PHI:3457	Cryptococcus neoformans	Mixed outcome
EVM0004174.1	PHI:2540	Aspergillus fumigatus	Mixed outcome
EVM0003413.1	PHI:2570	Candida glabrata	Reduced virulence
EVM0001154.1	PHI:1648	Gibberella zeae (related: Fusarium graminearum)	Reduced virulence
EVM0004131.1	PHI:2570	Candida glabrata	Reduced virulence
EVM0003216.1	PHI:1526	Gibberella zeae (related: Fusarium graminearum)	Unaffected pathogenicity
EVM0001346.1	PHI:1662	Gibberella zeae (related: Fusarium graminearum)	Unaffected pathogenicity
EVM0000506.1	PHI:2654	Candida albicans	Reduced virulence
EVM0003645.1	PHI:2547	Aspergillus fumigatus	Mixed outcome
EVM0004947.1	PHI:1228	Gibberella zeae (related: Fusarium graminearum)	Lethal
EVM0004909.1	PHI:2860	Candida albicans	Reduced virulence
EVM0001351.1	PHI:2824	Candida albicans	Reduced virulence
EVM0001717.1	PHI:3238	Aspergillus fumigatus	Mixed outcome
EVM0001352.1	PHI:26	Candida albicans	Reduced virulence
EVM0000339.1	PHI:26	Candida albicans	Reduced virulence
EVM0002167.1	PHI:1553	Gibberella zeae (related: Fusarium graminearum)	Reduced virulence
EVM0004409.1	PHI:443	Fusarium graminearum	Reduced virulence
EVM0005546.1	PHI:1603	Gibberella zeae (related: Fusarium graminearum)	Unaffected pathogenicity
EVM0003644.1	PHI:383	Candida albicans	Loss of pathogenicity
EVM0001644.1	PHI:1597	Gibberella zeae (related: Fusarium graminearum)	Unaffected pathogenicity
EVM0003811.1	PHI:1167	Gibberella zeae (related: Fusarium graminearum)	Reduced virulence
EVM0004993.1	PHI:2419	Gibberella zeae (related: Fusarium graminearum)	Reduced virulence
EVM0003837.1	PHI:2641	Candida lusitaniae	Reduced virulence
EVM0004641.1	PHI:2544	Aspergillus fumigatus	Mixed outcome
EVM0001438.1	PHI:3459	Leishmania major	Mixed outcome
EVM0004288.1	PHI:1673	Gibberella zeae (related: Fusarium graminearum)	Unaffected pathogenicity
EVM0005048.1	PHI:1220	Gibberella zeae (related: Fusarium graminearum)	Lethal
EVM0005195.1	PHI:80	Candida albicans	Reduced virulence
EVM0004561.1	PHI:445	Fusarium graminearum	Reduced virulence
EVM0002413.1	PHI:1579	Gibberella zeae (related: Fusarium graminearum)	Unaffected pathogenicity
EVM0003373.1	PHI:2976	Colletotrichum gloeosporioides f. sp. aeschynomenes	Reduced virulence
EVM0000919.1	PHI:1302	Gibberella zeae (related: Fusarium graminearum)	Unaffected pathogenicity
EVM0003430.1	PHI:1589	Gibberella zeae (related: Fusarium graminearum)	Unaffected pathogenicity
EVM0004238.1	PHI:211	Candida albicans	Reduced virulence
EVM0002726.1	PHI:3206	Aspergillus fumigatus	Mixed outcome
EVM0004737.1	PHI:2527	Aspergillus fumigatus	Mixed outcome
EVM0003392.1	PHI:2599	Aspergillus fumigatus	Mixed outcome
EVM0001098.1	PHI:2599	Aspergillus fumigatus	Mixed outcome
EVM0002544.1	PHI:1879	Gibberella zeae (related: Fusarium graminearum)	Unaffected pathogenicity
EVM0003396.1	PHI:2599	Aspergillus fumigatus	Mixed outcome
EVM0000174.1	PHI:3281	Riemerella anatipestifer	Reduced virulence
EVM0001800.1	PHI:1133	Leptosphaeria maculans	Loss of pathogenicity
EVM0003145.1	PHI:2968	Cryptococcus neoformans	Reduced virulence
EVM0002018.1	PHI:2599	Aspergillus fumigatus	Mixed outcome
EVM0005221.1	PHI:3794	Candida glabrata	mixed outcome
EVM0000300.1	PHI:1052	Cercospora zeae-maydis	Unaffected pathogenicity
EVM0004753.1	PHI:1427	Gibberella zeae (related: Fusarium graminearum)	Unaffected pathogenicity
EVM0002427.1	PHI:2155	Magnaporthe oryzae (related: Magnaporthe grisea)	Loss of pathogenicity
EVM0005483.1	PHI:2968	Cryptococcus neoformans	Reduced virulence
EVM0002826.1	PHI:2544	Aspergillus fumigatus	Mixed outcome
EVM0001683.1	PHI:1584	Gibberella zeae (related: Fusarium graminearum)	Unaffected pathogenicity
EVM0002102.1	PHI:267	Candida albicans	Reduced virulence
EVM0005473.1	PHI:1047	Cercospora nicotianae	Reduced virulence
EVM0003425.1	PHI:2038	Magnaporthe oryzae (related: Magnaporthe grisea)	Unaffected pathogenicity
EVM0002905.1	PHI:1616	Gibberella zeae (related: Fusarium graminearum)	Unaffected pathogenicity
EVM0003516.1	PHI:2864	Candida albicans	Reduced virulence
EVM0002707.1	PHI:1201	Gibberella zeae (related: Fusarium graminearum)	Reduced virulence
EVM0000172.1	PHI:1566	Gibberella zeae (related: Fusarium graminearum)	Lethal
EVM0003359.1	PHI:2654	Candida albicans	Reduced virulence
EVM0000359.1	PHI:862	Colletotrichum lagenarium	Loss of pathogenicity
EVM0001796.1	PHI:1958	Gibberella zeae (related: Fusarium graminearum)	Unaffected pathogenicity
EVM0003274.1	PHI:4506	Epichloe festucae	effector (plant avirulence determinant)
EVM0000301.1	PHI:2569	Candida albicans	Reduced virulence
EVM0001004.1	PHI:2549	Aspergillus fumigatus	Mixed outcome
EVM0002120.1	PHI:2604	Ustilago maydis	Unaffected pathogenicity
EVM0004831.1	PHI:1511	Gibberella zeae (related: Fusarium graminearum)	Reduced virulence
EVM0000145.1	PHI:1257	Gibberella zeae (related: Fusarium graminearum)	Unaffected pathogenicity
EVM0001557.1	PHI:789	Magnaporthe oryzae	Reduced virulence
EVM0003903.1	PHI:1232	Gibberella zeae (related: Fusarium graminearum)	Lethal
EVM0001308.1	PHI:1629	Gibberella zeae (related: Fusarium graminearum)	Unaffected pathogenicity
EVM0005387.1	PHI:405	Magnaporthe oryzae	Reduced virulence
EVM0000429.1	PHI:1273	Gibberella zeae (related: Fusarium graminearum)	Unaffected pathogenicity
EVM0002724.1	PHI:2556	Candida albicans	Reduced virulence
EVM0001511.1	PHI:2644	Salmonella enterica serovar Typhimurium	Reduced virulence
EVM0001493.1	PHI:2038	Magnaporthe oryzae (related: Magnaporthe grisea)	Unaffected pathogenicity
EVM0001831.1	PHI:306	Candida albicans	Reduced virulence
EVM0002410.1	PHI:2009	Magnaporthe oryzae (related: Magnaporthe grisea)	Unaffected pathogenicity
EVM0000201.1	PHI:66	Candida albicans	Reduced virulence
EVM0003084.1	PHI:2107	Magnaporthe oryzae (related: Magnaporthe grisea)	Mixed outcome
EVM0002768.1	PHI:806	Magnaporthe oryzae	Reduced virulence
EVM0005041.1	PHI:1288	Gibberella zeae (related: Fusarium graminearum)	Unaffected pathogenicity
EVM0003097.1	PHI:1629	Gibberella zeae (related: Fusarium graminearum)	Unaffected pathogenicity
EVM0004568.1	PHI:2959	Edwardsiella ictaluri	Reduced virulence
EVM0000667.1	PHI:651	Botrytis cinerea	Unaffected pathogenicity
EVM0001624.1	PHI:1238	Gibberella zeae (related: Fusarium graminearum)	Lethal
EVM0004557.1	PHI:401	Candida albicans	Unaffected pathogenicity
EVM0003011.1	PHI:158	Ustilago maydis	Reduced virulence
EVM0000996.1	PHI:1057	Magnaporthe oryzae	Unaffected pathogenicity
EVM0004004.1	PHI:391	Magnaporthe oryzae	Unaffected pathogenicity
EVM0002937.1	PHI:792	Magnaporthe oryzae	Reduced virulence
EVM0002094.1	PHI:211	Candida albicans	Reduced virulence
EVM0001779.1	PHI:319	Ustilago maydis	Reduced virulence
EVM0002208.1	PHI:2350	Gibberella zeae (related: Fusarium graminearum)	Unaffected pathogenicity
EVM0004943.1	PHI:2968	Cryptococcus neoformans	Reduced virulence
EVM0001615.1	PHI:191	Septoria lycopersici	Unaffected pathogenicity
EVM0005294.1	PHI:1358	Gibberella zeae (related: Fusarium graminearum)	Unaffected pathogenicity
EVM0003782.1	PHI:1047	Cercospora nicotianae	Reduced virulence
EVM0005331.1	PHI:1560	Gibberella zeae (related: Fusarium graminearum)	Unaffected pathogenicity
EVM0002474.1	PHI:2968	Cryptococcus neoformans	Reduced virulence
EVM0000637.1	PHI:2251	Phaeosphaeria nodorum (related: Stagonospora nodorum)	Unaffected pathogenicity
EVM0000015.1	PHI:423	Cryptococcus neoformans	Reduced virulence
EVM0003106.1	PHI:267	Candida albicans	Reduced virulence
EVM0001085.1	PHI:1570	Gibberella zeae (related: Fusarium graminearum)	Unaffected pathogenicity
EVM0003172.1	PHI:2058	Magnaporthe oryzae (related: Magnaporthe grisea)	Reduced virulence
EVM0004873.1	PHI:697	Leptosphaeria maculans	Unaffected pathogenicity
EVM0005120.1	PHI:323	Verticillium fungicola	Reduced virulence
EVM0002646.1	PHI:323	Verticillium fungicola	Reduced virulence
EVM0003105.1	PHI:2549	Aspergillus fumigatus	Mixed outcome
EVM0002997.1	PHI:1196	Gibberella zeae (related: Fusarium graminearum)	Reduced virulence
EVM0001952.1	PHI:1582	Gibberella zeae (related: Fusarium graminearum)	Unaffected pathogenicity
EVM0001554.1	PHI:2616	Listeria monocytogenes	Unaffected pathogenicity
EVM0004311.1	PHI:812	Magnaporthe oryzae	Reduced virulence
EVM0004878.1	PHI:249	Magnaporthe oryzae	Reduced virulence
EVM0002772.1	PHI:2552	Aspergillus fumigatus	Mixed outcome
EVM0000356.1	PHI:96	Candida albicans	Loss of pathogenicity
EVM0004942.1	PHI:2216	Magnaporthe oryzae (related: Magnaporthe grisea)	Effector (plant avirulence determinant)
EVM0004280.1	PHI:1587	Gibberella zeae (related: Fusarium graminearum)	Unaffected pathogenicity
EVM0003377.1	PHI:3630	Mycobacterium tuberculosis	Increased virulence
EVM0000266.1	PHI:2964	Xanthomonas oryzae pv. Oryzicola	Reduced virulence
EVM0003103.1	PHI:2395	Gibberella zeae (related: Fusarium graminearum)	Reduced virulence
EVM0000894.1	PHI:2544	Aspergillus fumigatus	Mixed outcome
EVM0004785.1	PHI:220	Cryptococcus neoformans	Reduced virulence
EVM0001909.1	PHI:2042	Magnaporthe oryzae (related: Magnaporthe grisea)	Loss of pathogenicity
EVM0002009.1	PHI:2863	Candida albicans	Reduced virulence
EVM0003862.1	PHI:1414	Gibberella zeae (related: Fusarium graminearum)	Unaffected pathogenicity
EVM0003760.1	PHI:2519	Aspergillus fumigatus	Lethal
EVM0005023.1	PHI:2821	Candida albicans	Reduced virulence
EVM0005202.1	PHI:2022	Magnaporthe oryzae (related: Magnaporthe grisea)	Loss of pathogenicity
EVM0005476.1	PHI:881	Magnaporthe oryzae	Reduced virulence
EVM0001397.1	PHI:2644	Salmonella enterica serovar Typhimurium	Reduced virulence
EVM0004297.1	PHI:2599	Aspergillus fumigatus	Mixed outcome
EVM0004670.1	PHI:1470	Gibberella zeae (related: Fusarium graminearum)	Reduced virulence
EVM0001331.1	PHI:265	Cryptococcus neoformans	Loss of pathogenicity
EVM0000197.1	PHI:3037	Fusarium graminearum	Reduced virulence
EVM0004047.1	PHI:2600	Aspergillus fumigatus	Mixed outcome
EVM0003443.1	PHI:2097	Magnaporthe oryzae (related: Magnaporthe grisea)	Loss of pathogenicity
EVM0003534.1	PHI:1296	Gibberella zeae (related: Fusarium graminearum)	Reduced virulence
EVM0002532.1	PHI:3381	Fusarium verticillioides	Unaffected pathogenicity
EVM0000512.1	PHI:3629	Mycobacterium tuberculosis	Unaffected pathogenicity
EVM0000091.1	PHI:1458	Gibberella zeae (related: Fusarium graminearum)	Unaffected pathogenicity
EVM0002272.1	PHI:211	Candida albicans	Reduced virulence
EVM0001839.1	PHI:1506	Gibberella zeae (related: Fusarium graminearum)	Unaffected pathogenicity
EVM0002280.1	PHI:1458	Gibberella zeae (related: Fusarium graminearum)	Unaffected pathogenicity
EVM0003562.1	PHI:1554	Gibberella zeae (related: Fusarium graminearum)	Unaffected pathogenicity
EVM0003911.1	PHI:2557	Candida albicans	Reduced virulence
EVM0003870.1	PHI:259	Candida albicans	Reduced virulence
EVM0002763.1	PHI:777	Magnaporthe oryzae	Loss of pathogenicity
EVM0002121.1	PHI:3060	Magnaporthe oryzae	Mixed outcome
EVM0004046.1	PHI:2599	Aspergillus fumigatus	Mixed outcome
EVM0002859.1	PHI:2599	Aspergillus fumigatus	Mixed outcome
EVM0003346.1	PHI:2599	Aspergillus fumigatus	Mixed outcome
EVM0004667.1	PHI:1547	Gibberella zeae (related: Fusarium graminearum)	Unaffected pathogenicity
EVM0001083.1	PHI:1172	Gibberella zeae (related: Fusarium graminearum)	Reduced virulence
EVM0003771.1	PHI:1259	Gibberella zeae (related: Fusarium graminearum)	Unaffected pathogenicity
EVM0004356.1	PHI:2694	Pectobacterium atrosepticum	Mixed outcome
EVM0005255.1	PHI:504	Saccharomyces cerevisiae	Reduced virulence
EVM0002446.1	PHI:2959	Edwardsiella ictaluri	Reduced virulence
EVM0001857.1	PHI:2598	Aspergillus fumigatus	Mixed outcome
EVM0000825.1	PHI:3356	Fusarium verticillioides	Mixed outcome
EVM0003403.1	PHI:3415	Cryptococcus neoformans	Mixed outcome
EVM0001718.1	PHI:2920	Colletotrichum graminicola	Reduced virulence
EVM0002112.1	PHI:2075	Magnaporthe oryzae (related: Magnaporthe grisea)	Loss of pathogenicity
EVM0004169.1	PHI:1356	Gibberella zeae (related: Fusarium graminearum)	Unaffected pathogenicity
EVM0003363.1	PHI:675	Cryptococcus neoformans	Increased virulence (Hypervirulence)
EVM0000944.1	PHI:254	Fusarium oxysporum	Reduced virulence
EVM0000088.1	PHI:2976	Colletotrichum gloeosporioides f. sp. aeschynomenes	Reduced virulence
EVM0001591.1	PHI:282	Candida albicans	Reduced virulence
EVM0005284.1	PHI:323	Verticillium fungicola	Reduced virulence
EVM0002396.1	PHI:1655	Gibberella zeae (related: Fusarium graminearum)	Unaffected pathogenicity
EVM0005112.1	PHI:319	Ustilago maydis	Reduced virulence
EVM0004102.1	PHI:881	Magnaporthe oryzae	Reduced virulence
EVM0002619.1	PHI:1638	Gibberella zeae (related: Fusarium graminearum)	Unaffected pathogenicity
EVM0000026.1	PHI:2916	Fusarium verticillioides	Unaffected pathogenicity
EVM0005348.1	PHI:2474	Cryptococcus neoformans	Reduced virulence
EVM0003454.1	PHI:339	Colletotrichum lindemuthianum	Reduced virulence
EVM0002976.1	PHI:1562	Gibberella zeae (related: Fusarium graminearum)	Lethal
EVM0002504.1	PHI:2823	Candida albicans	Reduced virulence
EVM0002435.1	PHI:465	Ustilago maydis	Reduced virulence
EVM0000190.1	PHI:3257	Magnaporthe oryzae	Reduced virulence
EVM0002686.1	PHI:2545	Aspergillus fumigatus	Mixed outcome
EVM0001795.1	PHI:2038	Magnaporthe oryzae (related: Magnaporthe grisea)	Unaffected pathogenicity
EVM0002430.1	PHI:1565	Gibberella zeae (related: Fusarium graminearum)	Unaffected pathogenicity
EVM0002397.1	PHI:3063	Magnaporthe oryzae	Mixed outcome
EVM0000675.1	PHI:2558	Candida albicans	Reduced virulence
EVM0000932.1	PHI:544	Botrytis cinerea	Unaffected pathogenicity
EVM0005419.1	PHI:911	Reduced virulence
EVM0005204.1	PHI:1618	Gibberella zeae (related: Fusarium graminearum)	Unaffected pathogenicity
EVM0001844.1	PHI:1414	Gibberella zeae (related: Fusarium graminearum)	Unaffected pathogenicity
EVM0001179.1	PHI:2968	Cryptococcus neoformans	Reduced virulence
EVM0001549.1	PHI:213	Cryptococcus neoformans	Reduced virulence
EVM0005082.1	PHI:2821	Candida albicans	Reduced virulence
EVM0002672.1	PHI:3036	Fusarium graminearum	Reduced virulence
EVM0005307.1	PHI:2841	Cryptococcus neoformans	Unaffected pathogenicity
EVM0004655.1	PHI:3278	Colletotrichum orbiculare	Reduced virulence
EVM0005334.1	PHI:1681	Gibberella zeae (related: Fusarium graminearum)	Unaffected pathogenicity
EVM0003180.1	PHI:2097	Magnaporthe oryzae (related: Magnaporthe grisea)	Loss of pathogenicity
EVM0002204.1	PHI:2038	Magnaporthe oryzae (related: Magnaporthe grisea)	Unaffected pathogenicity
EVM0001263.1	PHI:2522	Aspergillus fumigatus	Lethal
EVM0004448.1	PHI:1241	Gibberella zeae (related: Fusarium graminearum)	Unaffected pathogenicity
EVM0003449.1	PHI:1579	Gibberella zeae (related: Fusarium graminearum)	Unaffected pathogenicity
EVM0003234.1	PHI:3024	Cryptococcus neoformans	Unaffected pathogenicity
EVM0003939.1	PHI:283	Candida albicans	Loss of pathogenicity
EVM0001932.1	PHI:1566	Gibberella zeae (related: Fusarium graminearum)	Lethal
EVM0003412.1	PHI:2552	Aspergillus fumigatus	Mixed outcome
EVM0000615.1	PHI:1567	Gibberella zeae (related: Fusarium graminearum)	Unaffected pathogenicity
EVM0004600.1	PHI:1566	Gibberella zeae (related: Fusarium graminearum)	Lethal
EVM0002179.1	PHI:1968	Gibberella zeae (related: Fusarium graminearum)	Unaffected pathogenicity
EVM0002877.1	PHI:2839	Cochliobolus heterostrophus	Reduced virulence
EVM0000888.1	PHI:453	Candida albicans	Reduced virulence
EVM0001515.1	PHI:1047	Cercospora nicotianae	Reduced virulence
EVM0000544.1	PHI:2219	Ustilago maydis	Reduced virulence
EVM0000613.1	PHI:1458	Gibberella zeae (related: Fusarium graminearum)	Unaffected pathogenicity
EVM0001392.1	PHI:2336	Stagonospora nodorum (related: Phaeosphaeria nodorum)	Unaffected pathogenicity
EVM0003960.1	PHI:1604	Gibberella zeae (related: Fusarium graminearum)	Unaffected pathogenicity
EVM0004758.1	PHI:1180	Gibberella zeae (related: Fusarium graminearum)	Reduced virulence
EVM0000855.1	PHI:2835	Cochliobolus heterostrophus	Reduced virulence
EVM0004362.1	PHI:506	Saccharomyces cerevisiae	Reduced virulence
EVM0005123.1	PHI:319	Ustilago maydis	Reduced virulence
EVM0001885.1	PHI:2599	Aspergillus fumigatus	Mixed outcome
EVM0001245.1	PHI:316	Phytophthora infestans	Reduced virulence
EVM0001791.1	PHI:19	Cryptococcus neoformans	Reduced virulence
EVM0004698.1	PHI:2247	Phaeosphaeria nodorum (related: Stagonospora nodorum)	Unaffected pathogenicity
EVM0004965.1	PHI:2599	Aspergillus fumigatus	Mixed outcome
EVM0001740.1	PHI:2171	Magnaporthe oryzae (related: Magnaporthe grisea)	Reduced virulence
EVM0000774.1	PHI:2171	Magnaporthe oryzae (related: Magnaporthe grisea)	Reduced virulence
EVM0005313.1	PHI:191	Septoria lycopersici	Unaffected pathogenicity
EVM0004097.1	PHI:334	Cochliobolus heterostrophus	Loss of pathogenicity
EVM0004001.1	PHI:2020	Ustilago maydis	Mixed outcome
EVM0002199.1	PHI:3028	Clavibacter michiganensis	Reduced virulence
EVM0004284.1	PHI:346	Ustilago maydis	Reduced virulence
EVM0002621.1	PHI:2219	Ustilago maydis	Reduced virulence
EVM0003829.1	PHI:144	Trichoderma virens	Reduced virulence
EVM0003923.1	PHI:2570	Candida glabrata	Reduced virulence
EVM0004277.1	PHI:1895	Gibberella zeae (related: Fusarium graminearum)	Unaffected pathogenicity
EVM0003306.1	PHI:1579	Gibberella zeae (related: Fusarium graminearum)	Unaffected pathogenicity
EVM0000703.1	PHI:1462	Gibberella zeae (related: Fusarium graminearum)	Reduced virulence
EVM0004312.1	PHI:1646	Gibberella zeae (related: Fusarium graminearum)	Reduced virulence
EVM0004235.1	PHI:1552	Gibberella zeae (related: Fusarium graminearum)	Unaffected pathogenicity
EVM0001636.1	PHI:3348	Staphylococcus aureus	Reduced virulence
EVM0002754.1	PHI:2568	Candida albicans	Reduced virulence
EVM0001421.1	PHI:211	Candida albicans	Reduced virulence
EVM0000404.1	PHI:2549	Aspergillus fumigatus	Mixed outcome
EVM0002264.1	PHI:1345	Gibberella zeae (related: Fusarium graminearum)	Unaffected pathogenicity
EVM0002371.1	PHI:1835	Gibberella zeae (related: Fusarium graminearum)	Unaffected pathogenicity
EVM0000722.1	PHI:1412	Gibberella zeae (related: Fusarium graminearum)	Unaffected pathogenicity
EVM0003232.1	PHI:339	Colletotrichum lindemuthianum	Reduced virulence
EVM0000228.1	PHI:1309	Gibberella zeae (related: Fusarium graminearum)	Lethal
EVM0001290.1	PHI:358	Cryptococcus neoformans	Loss of pathogenicity
EVM0001584.1	PHI:2042	Magnaporthe oryzae (related: Magnaporthe grisea)	Loss of pathogenicity
EVM0001961.1	PHI:3630	Mycobacterium tuberculosis	Increased virulence
EVM0004781.1	PHI:1235	Gibberella zeae (related: Fusarium graminearum)	Lethal
EVM0001927.1	PHI:423	Cryptococcus neoformans	Reduced virulence
EVM0003937.1	PHI:1441	Gibberella zeae (related: Fusarium graminearum)	Reduced virulence
EVM0000411.1	PHI:881	Magnaporthe oryzae	Reduced virulence
EVM0000040.1	PHI:1224	Gibberella zeae (related: Fusarium graminearum)	Lethal
EVM0003785.1	PHI:1566	Gibberella zeae (related: Fusarium graminearum)	Lethal
EVM0001099.1	PHI:2644	Salmonella enterica serovar Typhimurium	Reduced virulence
EVM0005092.1	PHI:882	Magnaporthe oryzae	Reduced virulence
EVM0002605.1	PHI:2543	Aspergillus fumigatus	Mixed outcome
EVM0001596.1	PHI:825	Trichophyton rubrum	Chemistry target
EVM0005454.1	PHI:2101	Magnaporthe oryzae (related: Magnaporthe grisea)	Unaffected pathogenicity
EVM0000312.1	PHI:3324	Parastagonospora nodorum	Unaffected pathogenicity
EVM0003379.1	PHI:2077	Magnaporthe oryzae (related: Magnaporthe grisea)	Loss of pathogenicity
EVM0001925.1	PHI:1260	Gibberella zeae (related: Fusarium graminearum)	Unaffected pathogenicity
EVM0002779.1	PHI:2968	Cryptococcus neoformans	Reduced virulence
EVM0001981.1	PHI:339	Colletotrichum lindemuthianum	Reduced virulence
EVM0002360.1	PHI:2141	Magnaporthe oryzae (related: Magnaporthe grisea)	Loss of pathogenicity
EVM0000232.1	PHI:1802	Gibberella zeae (related: Fusarium graminearum)	Unaffected pathogenicity
EVM0000476.1	PHI:3053	Fusarium verticillioides	reduced virulence
EVM0001881.1	PHI:1465	Gibberella zeae (related: Fusarium graminearum)	Unaffected pathogenicity
EVM0000857.1	PHI:423	Cryptococcus neoformans	Reduced virulence
EVM0002920.1	PHI:270	Candida albicans	Loss of pathogenicity
EVM0003278.1	PHI:1928	Gibberella zeae (related: Fusarium graminearum)	Unaffected pathogenicity
EVM0000248.1	PHI:2382	Ustilago maydis	Unaffected pathogenicity
EVM0001272.1	PHI:3411	Bordetella bronchiseptica	reduced virulence
EVM0004919.1	PHI:2020	Ustilago maydis	Mixed outcome
EVM0002206.1	PHI:1566	Gibberella zeae (related: Fusarium graminearum)	Lethal
EVM0004830.1	PHI:211	Candida albicans	Reduced virulence
EVM0005163.1	PHI:2382	Ustilago maydis	Unaffected pathogenicity
EVM0000297.1	PHI:104	Candida albicans	Reduced virulence
EVM0002882.1	PHI:392	Candida albicans	Reduced virulence
EVM0001999.1	PHI:2058	Magnaporthe oryzae (related: Magnaporthe grisea)	Reduced virulence
EVM0002546.1	PHI:1193	Gibberella zeae (related: Fusarium graminearum)	Reduced virulence
EVM0003017.1	PHI:3138	Fusarium graminearum	reduced virulence
EVM0001977.1	PHI:1517	Gibberella zeae (related: Fusarium graminearum)	Lethal
EVM0005401.1	PHI:1500	Gibberella zeae (related: Fusarium graminearum)	Unaffected pathogenicity
EVM0001810.1	PHI:2336	Stagonospora nodorum (related: Phaeosphaeria nodorum)	Unaffected pathogenicity
EVM0003240.1	PHI:2514	Aspergillus fumigatus	Lethal
EVM0002244.1	PHI:2654	Candida albicans	Reduced virulence
EVM0002301.1	PHI:804	Magnaporthe oryzae	Reduced virulence
EVM0002852.1	PHI:1578	Gibberella zeae (related: Fusarium graminearum)	Unaffected pathogenicity
EVM0000842.1	PHI:1218	Gibberella zeae (related: Fusarium graminearum)	Lethal
EVM0001989.1	PHI:1233	Gibberella zeae (related: Fusarium graminearum)	Lethal
EVM0004096.1	PHI:538	Botrytis cinerea	Unaffected pathogenicity
EVM0005070.1	PHI:1061	Magnaporthe oryzae	Loss of pathogenicity
EVM0001005.1	PHI:1566	Gibberella zeae (related: Fusarium graminearum)	Lethal
EVM0000119.1	PHI:2510	Aspergillus fumigatus	Unaffected pathogenicity
EVM0000572.1	PHI:157	Cochliobolus carbonum	Loss of pathogenicity
EVM0003572.1	PHI:2558	Candida albicans	Reduced virulence
EVM0000009.1	PHI:2654	Candida albicans	Reduced virulence
EVM0004790.1	PHI:485	Candida albicans	Loss of pathogenicity
EVM0001966.1	PHI:2180	Magnaporthe oryzae (related: Magnaporthe grisea)	Loss of pathogenicity
EVM0000672.1	PHI:2176	Magnaporthe oryzae (related: Magnaporthe grisea)	Loss of pathogenicity
EVM0003436.1	PHI:3325	Streptococcus parauberis	Reduced virulence
EVM0004468.1	PHI:2968	Cryptococcus neoformans	Reduced virulence
EVM0002015.1	PHI:2549	Aspergillus fumigatus	Mixed outcome
EVM0004671.1	PHI:1529	Gibberella zeae (related: Fusarium graminearum)	Reduced virulence
EVM0000513.1	PHI:33	Candida albicans	Reduced virulence
EVM0003561.1	PHI:442	Reduced virulence
EVM0001483.1	PHI:178	Aspergillus fumigatus	Reduced virulence
EVM0002175.1	PHI:2016	Magnaporthe oryzae (related: Magnaporthe grisea)	Loss of pathogenicity
EVM0000849.1	PHI:346	Ustilago maydis	Reduced virulence
EVM0004811.1	PHI:2269	Phaeosphaeria nodorum (related: Stagonospora nodorum)	Unaffected pathogenicity
EVM0002565.1	PHI:290	Candida albicans	Reduced virulence
EVM0005381.1	PHI:1566	Gibberella zeae (related: Fusarium graminearum)	Lethal
EVM0005436.1	PHI:2543	Aspergillus fumigatus	Mixed outcome
EVM0002509.1	PHI:3381	Fusarium verticillioides	Unaffected pathogenicity
EVM0001921.1	PHI:1336	Gibberella zeae (related: Fusarium graminearum)	Unaffected pathogenicity
EVM0004186.1	PHI:893	Magnaporthe oryzae	Reduced virulence
EVM0003406.1	PHI:1190	Gibberella zeae (related: Fusarium graminearum)	Reduced virulence
EVM0002475.1	PHI:1599	Gibberella zeae (related: Fusarium graminearum)	Unaffected pathogenicity
EVM0004978.1	PHI:3063	Magnaporthe oryzae	Mixed outcome
EVM0000378.1	PHI:484	Candida albicans	Reduced virulence
EVM0003879.1	PHI:1552	Gibberella zeae (related: Fusarium graminearum)	Unaffected pathogenicity
EVM0002370.1	PHI:2356	Magnaporthe oryzae (related: Magnaporthe grisea)	Reduced virulence
EVM0001551.1	PHI:2094	Magnaporthe oryzae (related: Magnaporthe grisea)	Mixed outcome
EVM0000937.1	PHI:270	Candida albicans	Loss of pathogenicity
EVM0005464.1	PHI:2269	Phaeosphaeria nodorum (related: Stagonospora nodorum)	Unaffected pathogenicity
EVM0004028.1	PHI:2086	Magnaporthe oryzae (related: Magnaporthe grisea)	Unaffected pathogenicity
EVM0005498.1	PHI:2954	Toxoplasma gondii	Reduced virulence
EVM0003834.1	PHI:3272	Yersinia pestis	Unaffected pathogenicity
EVM0002839.1	PHI:2617	Candida albicans	Reduced virulence
EVM0003975.1	PHI:3243	Pseudomonas aeruginosa	Reduced virulence
EVM0001541.1	PHI:1573	Gibberella zeae (related: Fusarium graminearum)	Lethal
EVM0002593.1	PHI:1351	Gibberella zeae (related: Fusarium graminearum)	Unaffected pathogenicity
EVM0003922.1	PHI:62	Candida albicans	Reduced virulence
EVM0001060.1	PHI:1488	Gibberella zeae (related: Fusarium graminearum)	Unaffected pathogenicity
EVM0000573.1	PHI:2514	Aspergillus fumigatus	Lethal
EVM0001482.1	PHI:2537	Aspergillus fumigatus	Mixed outcome
EVM0001776.1	PHI:271	Candida albicans	Reduced virulence
EVM0002507.1	PHI:2167	Magnaporthe oryzae (related: Magnaporthe grisea)	Reduced virulence
EVM0002313.1	PHI:2862	Candida albicans	Reduced virulence
EVM0005382.1	PHI:1910	Gibberella zeae (related: Fusarium graminearum)	Unaffected pathogenicity
EVM0002498.1	PHI:1458	Gibberella zeae (related: Fusarium graminearum)	Unaffected pathogenicity
EVM0003241.1	PHI:335	Aspergillus fumigatus	Reduced virulence
EVM0001904.1	PHI:3062	Magnaporthe oryzae	Mixed outcome
EVM0002476.1	PHI:1239	Gibberella zeae (related: Fusarium graminearum)	Unaffected pathogenicity
EVM0001702.1	PHI:2441	Mycosphaerella graminicola (related: Zymoseptoria triticii)	Loss of pathogenicity
EVM0003324.1	PHI:2038	Magnaporthe oryzae (related: Magnaporthe grisea)	Unaffected pathogenicity
EVM0005442.1	PHI:2821	Candida albicans	Reduced virulence
EVM0002389.1	PHI:881	Magnaporthe oryzae	Reduced virulence
EVM0004222.1	PHI:3234	Magnaporthe oryzae	Reduced virulence
EVM0002915.1	PHI:1252	Gibberella zeae (related: Fusarium graminearum)	Unaffected pathogenicity
EVM0000150.1	PHI:2529	Aspergillus fumigatus	Lethal
EVM0001709.1	PHI:1200	Gibberella zeae (related: Fusarium graminearum)	Reduced virulence
EVM0001648.1	PHI:1192	Gibberella zeae (related: Fusarium graminearum)	Reduced virulence
EVM0001664.1	PHI:1175	Gibberella zeae (related: Fusarium graminearum)	Reduced virulence
EVM0003841.1	PHI:3035	Fusarium graminearum	Reduced virulence
EVM0001662.1	PHI:2734	Streptococcus Pneumoniae	Mixed outcome
EVM0002548.1	PHI:2088	Magnaporthe oryzae (related: Magnaporthe grisea)	Unaffected pathogenicity
EVM0003727.1	PHI:2959	Edwardsiella ictaluri	Reduced virulence
EVM0001852.1	PHI:2714	Fusarium graminearum	Reduced virulence
EVM0001578.1	PHI:3225	Penicillium digitatum	Unaffected pathogenicity
EVM0002142.1	PHI:2820	Candida albicans	Reduced virulence
EVM0003920.1	PHI:1407	Gibberella zeae (related: Fusarium graminearum)	Lethal
EVM0003075.1	PHI:3416	Cryptococcus neoformans	Reduced virulence
EVM0000056.1	PHI:2864	Candida albicans	Reduced virulence
EVM0002064.1	PHI:471	Candida albicans	Loss of pathogenicity
EVM0004559.1	PHI:284	Candida albicans	Loss of pathogenicity
EVM0000188.1	PHI:1215	Gibberella zeae (related: Fusarium graminearum)	Reduced virulence
EVM0002534.1	PHI:2337	Candida albicans	Reduced virulence
EVM0004522.1	PHI:1166	Gibberella zeae (related: Fusarium graminearum)	Reduced virulence
EVM0001218.1	PHI:1684	Gibberella zeae (related: Fusarium graminearum)	Unaffected pathogenicity
EVM0004472.1	PHI:2549	Aspergillus fumigatus	Mixed outcome
EVM0001599.1	PHI:3381	Fusarium verticillioides	Unaffected pathogenicity
EVM0002248.1	PHI:1656	Gibberella zeae (related: Fusarium graminearum)	Lethal
EVM0001994.1	PHI:1414	Gibberella zeae (related: Fusarium graminearum)	Unaffected pathogenicity
EVM0000283.1	PHI:210	Candida albicans	Loss of pathogenicity
EVM0003369.1	PHI:2694	Pectobacterium atrosepticum	Mixed outcome
EVM0004414.1	PHI:2825	Candida albicans	Reduced virulence
EVM0001501.1	PHI:2334	Botrytis cinerea	Reduced virulence
EVM0002223.1	PHI:491	Candida albicans	Reduced virulence
EVM0004341.1	PHI:538	Botrytis cinerea	Unaffected pathogenicity
EVM0003672.1	PHI:368	Candida albicans	Reduced virulence
EVM0000736.1	PHI:447	Aspergillus fumigatus	Reduced virulence
EVM0004995.1	PHI:2256	Phaeosphaeria nodorum (related: Stagonospora nodorum)	Unaffected pathogenicity
EVM0004912.1	PHI:1671	Gibberella zeae (related: Fusarium graminearum)	Reduced virulence
EVM0000959.1	PHI:424	Cryptococcus neoformans	Reduced virulence
EVM0001826.1	PHI:191	Septoria lycopersici	Unaffected pathogenicity
EVM0001888.1	PHI:1916	Gibberella zeae (related: Fusarium graminearum)	Unaffected pathogenicity
EVM0003460.1	PHI:2218	Ustilago maydis	Reduced virulence
EVM0003329.1	PHI:67	Candida albicans	Reduced virulence
EVM0002260.1	PHI:2038	Magnaporthe oryzae (related: Magnaporthe grisea)	Unaffected pathogenicity
EVM0002335.1	PHI:2042	Magnaporthe oryzae (related: Magnaporthe grisea)	Loss of pathogenicity
EVM0000709.1	PHI:2034	Magnaporthe oryzae (related: Magnaporthe grisea)	Reduced virulence
EVM0004736.1	PHI:2815	Saccharomyces cerevisiae	Unaffected pathogenicity
EVM0001132.1	PHI:2728	Fusarium graminearum	Reduced virulence
EVM0000963.1	PHI:2866	Candida albicans	Reduced virulence
EVM0002408.1	PHI:334	Cochliobolus heterostrophus	Loss of pathogenicity
EVM0001726.1	PHI:2030	Magnaporthe oryzae (related: Magnaporthe grisea)	Unaffected pathogenicity
EVM0003272.1	PHI:2717	Xanthomonas oryzae pv. oryzae	Effector (plant avirulence determinant)
EVM0004088.1	PHI:2490	Leishmania mexicana	Mixed outcome
EVM0002648.1	PHI:3301	Penicillium expansum	Unaffected pathogenicity
EVM0000080.1	PHI:1414	Gibberella zeae (related: Fusarium graminearum)	Unaffected pathogenicity
EVM0002655.1	PHI:17	Candida tropicalis	Reduced virulence
EVM0005142.1	PHI:138	Candida albicans	Reduced virulence
EVM0003764.1	PHI:893	Magnaporthe oryzae	Reduced virulence
EVM0003609.1	PHI:469	Cochliobolus carbonum	Reduced virulence
EVM0002331.1	PHI:1552	Gibberella zeae (related: Fusarium graminearum)	Unaffected pathogenicity
EVM0004607.1	PHI:2839	Cochliobolus heterostrophus	Reduced virulence
EVM0003280.1	PHI:1577	Gibberella zeae (related: Fusarium graminearum)	Unaffected pathogenicity
EVM0002150.1	PHI:3096	Beauveria bassiana	Reduced virulence
EVM0001321.1	PHI:1572	Gibberella zeae (related: Fusarium graminearum)	Unaffected pathogenicity
EVM0000406.1	PHI:2550	Aspergillus fumigatus	Mixed outcome
EVM0003964.1	PHI:488	Candida albicans	Reduced virulence
EVM0003290.1	PHI:2644	Salmonella enterica serovar Typhimurium	Reduced virulence
EVM0004067.1	PHI:1620	Gibberella zeae (related: Fusarium graminearum)	Unaffected pathogenicity
EVM0004595.1	PHI:1358	Gibberella zeae (related: Fusarium graminearum)	Unaffected pathogenicity
EVM0001238.1	PHI:1554	Gibberella zeae (related: Fusarium graminearum)	Unaffected pathogenicity
EVM0005036.1	PHI:1675	Gibberella zeae (related: Fusarium graminearum)	Unaffected pathogenicity
EVM0001828.1	PHI:2624	Salmonella enterica serovar Typhimurium	Reduced virulence
EVM0003661.1	PHI:1181	Gibberella zeae (related: Fusarium graminearum)	Reduced virulence
EVM0000945.1	PHI:2617	Candida albicans	Reduced virulence
EVM0002680.1	PHI:2008	Magnaporthe oryzae (related: Magnaporthe grisea)	Unaffected pathogenicity
EVM0005270.1	PHI:1058	Magnaporthe oryzae	Reduced virulence
EVM0001134.1	PHI:801	Magnaporthe oryzae	Reduced virulence
EVM0001044.1	PHI:2731	Verticillium dahliae	Loss of pathogenicity
EVM0000522.1	PHI:3457	Cryptococcus neoformans	Mixed outcome
EVM0004500.1	PHI:3457	Cryptococcus neoformans	Mixed outcome
EVM0004495.1	PHI:3174	Magnaporthe oryzae	Loss of pathogenicity
EVM0004761.1	PHI:3097	Beauveria bassiana	Reduced virulence
EVM0000877.1	PHI:2804	Setosphaeria turcica	Reduced virulence
EVM0004618.1	PHI:1379	Gibberella zeae (related: Fusarium graminearum)	Reduced virulence
EVM0003926.1	PHI:2599	Aspergillus fumigatus	Mixed outcome
EVM0003820.1	PHI:1026	Botrytis cinerea	Reduced virulence
EVM0001160.1	PHI:241	Cryptococcus neoformans	Loss of pathogenicity
EVM0004365.1	PHI:1376	Gibberella zeae (related: Fusarium graminearum)	Unaffected pathogenicity
EVM0002330.1	PHI:338	Ustilago maydis	Reduced virulence
EVM0000098.1	PHI:2086	Magnaporthe oryzae (related: Magnaporthe grisea)	Unaffected pathogenicity
EVM0003414.1	PHI:2599	Aspergillus fumigatus	Mixed outcome
EVM0004151.1	PHI:2885	Candida albicans	Reduced virulence
EVM0003245.1	PHI:3364	Mycobacterium marinum	Reduced virulence
EVM0004309.1	PHI:207	Candida albicans	Reduced virulence
EVM0004397.1	PHI:206	Candida albicans	Reduced virulence
EVM0001918.1	PHI:217	Candida albicans	Reduced virulence
EVM0003334.1	PHI:512	Candida albicans	Reduced virulence
EVM0001254.1	PHI:2266	Phaeosphaeria nodorum (related: Stagonospora nodorum)	Unaffected pathogenicity
EVM0005060.1	PHI:1257	Gibberella zeae (related: Fusarium graminearum)	Unaffected pathogenicity
EVM0000327.1	PHI:464	Ustilago maydis	Unaffected pathogenicity
EVM0003140.1	PHI:616	Salmonella enterica	Reduced virulence
EVM0005114.1	PHI:2601	Aspergillus fumigatus	Mixed outcome
EVM0003788.1	PHI:1255	Gibberella zeae (related: Fusarium graminearum)	Unaffected pathogenicity
EVM0001425.1	PHI:316	Phytophthora infestans	Reduced virulence
EVM0002315.1	PHI:2839	Cochliobolus heterostrophus	Reduced virulence
EVM0002431.1	PHI:1637	Gibberella zeae (related: Fusarium graminearum)	Lethal
EVM0004270.1	PHI:2601	Aspergillus fumigatus	Mixed outcome
EVM0005312.1	PHI:2356	Magnaporthe oryzae (related: Magnaporthe grisea)	Reduced virulence
EVM0001724.1	PHI:507	Candida albicans	Reduced virulence
EVM0002355.1	PHI:2866	Candida albicans	Reduced virulence
EVM0005514.1	PHI:1434	Gibberella zeae (related: Fusarium graminearum)	Unaffected pathogenicity
EVM0002787.1	PHI:2825	Candida albicans	Reduced virulence
EVM0004430.1	PHI:3126	Erwinia amylovora	Mixed outcome
EVM0003184.1	PHI:2158	Magnaporthe oryzae (related: Magnaporthe grisea)	Reduced virulence
EVM0002667.1	PHI:3332	Cryptococcus gattii	Loss of pathogenicity
EVM0004327.1	PHI:820	Venturia inaequalis	Chemistry target
EVM0001456.1	PHI:323	Verticillium fungicola	Reduced virulence
EVM0001019.1	PHI:339	Colletotrichum lindemuthianum	Reduced virulence
EVM0004971.1	PHI:211	Candida albicans	Reduced virulence
EVM0002210.1	PHI:856	Candida albicans	Reduced virulence
EVM0001153.1	PHI:2259	Cochliobolus sativus	Reduced virulence
EVM0001295.1	PHI:1552	Gibberella zeae (related: Fusarium graminearum)	Unaffected pathogenicity
EVM0000997.1	PHI:901	Unaffected pathogenicity
EVM0004907.1	PHI:2062	Magnaporthe oryzae (related: Magnaporthe grisea)	Mixed outcome
EVM0002948.1	PHI:2188	Magnaporthe oryzae (related: Magnaporthe grisea)	Mixed outcome
EVM0003617.1	PHI:1325	Gibberella zeae (related: Fusarium graminearum)	Reduced virulence
EVM0001782.1	PHI:1212	Gibberella zeae (related: Fusarium graminearum)	Reduced virulence
EVM0003082.1	PHI:2521	Aspergillus fumigatus	Lethal
EVM0003520.1	PHI:1676	Gibberella zeae (related: Fusarium graminearum)	Unaffected pathogenicity
EVM0000375.1	PHI:1692	Gibberella zeae (related: Fusarium graminearum)	Unaffected pathogenicity
EVM0001144.1	PHI:1562	Gibberella zeae (related: Fusarium graminearum)	Lethal
EVM0000665.1	PHI:1458	Gibberella zeae (related: Fusarium graminearum)	Unaffected pathogenicity
EVM0003896.1	PHI:1908	Gibberella zeae (related: Fusarium graminearum)	Unaffected pathogenicity
EVM0002607.1	PHI:2038	Magnaporthe oryzae (related: Magnaporthe grisea)	Unaffected pathogenicity
EVM0002130.1	PHI:3311	Magnaporthe oryzae	Reduced virulence
EVM0003036.1	PHI:2528	Aspergillus fumigatus	Lethal
EVM0003686.1	PHI:1618	Gibberella zeae (related: Fusarium graminearum)	Unaffected pathogenicity
EVM0001230.1	PHI:1566	Gibberella zeae (related: Fusarium graminearum)	Lethal
EVM0000605.1	PHI:3101	Plasmodium falciparum	Reduced virulence
EVM0003792.1	PHI:2962	Edwardsiella ictaluri	Reduced virulence
EVM0003038.1	PHI:1255	Gibberella zeae (related: Fusarium graminearum)	Unaffected pathogenicity
EVM0000361.1	PHI:901	Ustilago maydis	Unaffected pathogenicity
EVM0003664.1	PHI:816	Magnaporthe oryzae	Reduced virulence
EVM0001851.1	PHI:1491	Gibberella zeae (related: Fusarium graminearum)	Lethal
EVM0003074.1	PHI:2293	Aspergillus fumigatus	Reduced virulence
EVM0005216.1	PHI:1258	Gibberella zeae (related: Fusarium graminearum)	Unaffected pathogenicity
EVM0002800.1	PHI:324	Pseudomonas aeruginosa	reduced virulence
EVM0005510.1	PHI:317	Aspergillus fumigatus	Reduced virulence
EVM0003556.1	PHI:1608	Gibberella zeae (related: Fusarium graminearum)	Unaffected pathogenicity
EVM0001647.1	PHI:259	Candida albicans	Reduced virulence
EVM0001991.1	PHI:205	Candida albicans	Loss of pathogenicity
EVM0000994.1	PHI:364	Candida albicans	Reduced virulence
EVM0001051.1	PHI:270	Candida albicans	Loss of pathogenicity
EVM0003955.1	PHI:2544	Aspergillus fumigatus	Mixed outcome
EVM0004221.1	PHI:504	Saccharomyces cerevisiae	Reduced virulence
EVM0002705.1	PHI:2038	Magnaporthe oryzae (related: Magnaporthe grisea)	Unaffected pathogenicity
EVM0001086.1	PHI:1644	Gibberella zeae (related: Fusarium graminearum)	Unaffected pathogenicity
EVM0005561.1	PHI:211	Candida albicans	Reduced virulence
EVM0003429.1	PHI:1414	Gibberella zeae (related: Fusarium graminearum)	Unaffected pathogenicity
EVM0001130.1	PHI:784	Magnaporthe oryzae	Reduced virulence
EVM0002012.1	PHI:1178	Gibberella zeae (related: Fusarium graminearum)	Reduced virulence
EVM0005506.1	PHI:1180	Gibberella zeae (related: Fusarium graminearum)	Reduced virulence
EVM0004191.1	PHI:244	Colletotrichum lindemuthianum	Loss of pathogenicity
EVM0000737.1	PHI:2161	Magnaporthe oryzae (related: Magnaporthe grisea)	Loss of pathogenicity
EVM0005173.1	PHI:2839	Cochliobolus heterostrophus	Reduced virulence
EVM0004048.1	PHI:523	Candida albicans	Loss of pathogenicity
EVM0004938.1	PHI:211	Candida albicans	Reduced virulence
EVM0005214.1	PHI:286	Cryptococcus neoformans	Reduced virulence
EVM0005102.1	PHI:1630	Gibberella zeae (related: Fusarium graminearum)	Unaffected pathogenicity
EVM0000220.1	PHI:2970	Aspergillus fumigatus	Unaffected pathogenicity
EVM0004725.1	PHI:2968	Cryptococcus neoformans	Reduced virulence
EVM0000497.1	PHI:340	Aspergillus fumigatus	Reduced virulence
EVM0002935.1	PHI:2572	Candida albicans	Reduced virulence
EVM0000096.1	PHI:1177	Gibberella zeae (related: Fusarium graminearum)	Reduced virulence
EVM0001979.1	PHI:2520	Aspergillus fumigatus	Lethal
EVM0004035.1	PHI:511	Candida albicans	Reduced virulence
EVM0000567.1	PHI:469	Cochliobolus carbonum	Reduced virulence
EVM0002339.1	PHI:2097	Magnaporthe oryzae (related: Magnaporthe grisea)	Loss of pathogenicity
EVM0002375.1	PHI:2599	Aspergillus fumigatus	Mixed outcome
EVM0004940.1	PHI:2616	Listeria monocytogenes	Unaffected pathogenicity
EVM0001116.1	PHI:2552	Aspergillus fumigatus	Mixed outcome
EVM0002153.1	PHI:320	Candida albicans	Reduced virulence
EVM0004250.1	PHI:216	Cochliobolus carbonum	Reduced virulence
EVM0001853.1	PHI:1674	Gibberella zeae (related: Fusarium graminearum)	Unaffected pathogenicity
EVM0000085.1	PHI:981	Pseudomonas syringae	Effector (plant avirulence determinant)
EVM0004322.1	PHI:2570	Candida glabrata	Reduced virulence
EVM0003899.1	PHI:2545	Aspergillus fumigatus	Mixed outcome
EVM0003733.1	PHI:2020	Ustilago maydis	Mixed outcome
EVM0003152.1	PHI:1542	Gibberella zeae (related: Fusarium graminearum)	Unaffected pathogenicity
EVM0001477.1	PHI:185	Candida albicans	Reduced virulence
EVM0002799.1	PHI:1551	Gibberella zeae (related: Fusarium graminearum)	Unaffected pathogenicity
EVM0003537.1	PHI:1408	Gibberella zeae (related: Fusarium graminearum)	Unaffected pathogenicity
EVM0001056.1	PHI:2091	Magnaporthe oryzae (related: Magnaporthe grisea)	Loss of pathogenicity
EVM0001547.1	PHI:2244	Ustilago maydis	Unaffected pathogenicity
EVM0000694.1	PHI:3301	Penicillium expansum	unaffected pathogenicity
EVM0002945.1	PHI:1979	Gibberella zeae (related: Fusarium graminearum)	Unaffected pathogenicity
EVM0005201.1	PHI:33	Candida albicans	Reduced virulence
EVM0000307.1	PHI:2533	Aspergillus fumigatus	Lethal
EVM0005342.1	PHI:799	Magnaporthe oryzae	Reduced virulence
EVM0004436.1	PHI:2556	Candida albicans	Reduced virulence
EVM0000222.1	PHI:1343	Gibberella zeae (related: Fusarium graminearum)	Reduced virulence
EVM0004165.1	PHI:2888	Candida albicans	Reduced virulence
EVM0000438.1	PHI:461	Candida albicans	Reduced virulence
EVM0004962.1	PHI:1735	Gibberella zeae (related: Fusarium graminearum)	Unaffected pathogenicity
EVM0002580.1	PHI:3126	Erwinia amylovora	Mixed outcome
EVM0003913.1	PHI:513	Candida albicans	Reduced virulence
EVM0003605.1	PHI:1317	Gibberella zeae (related: Fusarium graminearum)	Reduced virulence
EVM0002263.1	PHI:1605	Gibberella zeae (related: Fusarium graminearum)	Unaffected pathogenicity
EVM0003838.1	PHI:1595	Gibberella zeae (related: Fusarium graminearum)	Unaffected pathogenicity
EVM0004352.1	PHI:200	Fusarium oxysporum	Reduced virulence
EVM0000590.1	PHI:1458	Gibberella zeae (related: Fusarium graminearum)	Unaffected pathogenicity
EVM0005349.1	PHI:3459	Leishmania major	Mixed outcome
EVM0004640.1	PHI:2594	Aspergillus fumigatus	Mixed outcome
EVM0002066.1	PHI:2601	Aspergillus fumigatus	Mixed outcome
EVM0004958.1	PHI:1914	Gibberella zeae (related: Fusarium graminearum)	Unaffected pathogenicity
EVM0003304.1	PHI:1453	Gibberella zeae (related: Fusarium graminearum)	Lethal
EVM0004002.1	PHI:213	Cryptococcus neoformans	Reduced virulence
EVM0004525.1	PHI:267	Candida albicans	Reduced virulence
EVM0002354.1	PHI:140	Candida albicans	Reduced virulence
EVM0002727.1	PHI:22	Ustilago maydis	Loss of pathogenicity
EVM0000712.1	PHI:748	Ustilago maydis	Unaffected pathogenicity
EVM0001069.1	PHI:3794	Candida glabrata	Mixed outcome
EVM0004676.1	PHI:1660	Gibberella zeae (related: Fusarium graminearum)	Unaffected pathogenicity
EVM0002843.1	PHI:3369	Candida albicans	Unaffected pathogenicity
EVM0000726.1	PHI:1306	Gibberella zeae (related: Fusarium graminearum)	Unaffected pathogenicity
EVM0003256.1	PHI:130	Candida albicans	Reduced virulence
EVM0002579.1	PHI:2491	Gibberella zeae (related: Fusarium graminearum)	Reduced virulence
EVM0004626.1	PHI:624	Salmonella enterica	Reduced virulence
EVM0002956.1	PHI:2520	Aspergillus fumigatus	Lethal
EVM0001552.1	PHI:319	Ustilago maydis	Reduced virulence
EVM0000915.1	PHI:1660	Gibberella zeae (related: Fusarium graminearum)	Unaffected pathogenicity
EVM0002614.1	PHI:231	Colletotrichum lagenarium	Loss of pathogenicity
EVM0004116.1	PHI:1579	Gibberella zeae (related: Fusarium graminearum)	Unaffected pathogenicity
EVM0004014.1	PHI:204	Candida albicans	Loss of pathogenicity
EVM0004408.1	PHI:1759	Gibberella zeae (related: Fusarium graminearum)	Unaffected pathogenicity
EVM0001377.1	PHI:267	Candida albicans	Reduced virulence
EVM0000875.1	PHI:1210	Gibberella zeae (related: Fusarium graminearum)	Reduced virulence
EVM0003120.1	PHI:1903	Gibberella zeae (related: Fusarium graminearum)	Unaffected pathogenicity
EVM0002124.1	PHI:1660	Gibberella zeae (related: Fusarium graminearum)	Unaffected pathogenicity
EVM0001322.1	PHI:2640	Candida lusitaniae	Reduced virulence
EVM0000863.1	PHI:2844	Alternaria alternata	Unaffected pathogenicity
EVM0000564.1	PHI:675	Cryptococcus neoformans	Increased virulence (Hypervirulence)
EVM0001565.1	PHI:3236	Cryptococcus neoformans	Mixed outcome
EVM0003474.1	PHI:2219	Ustilago maydis	Reduced virulence
EVM0005144.1	PHI:423	Cryptococcus neoformans	Reduced virulence
EVM0001712.1	PHI:320	Candida albicans	Reduced virulence
EVM0000094.1	PHI:2520	Aspergillus fumigatus	Lethal
EVM0004964.1	PHI:2570	Candida glabrata	Reduced virulence
EVM0000480.1	PHI:159	Histoplasma capsulatum	Loss of pathogenicity
EVM0004358.1	PHI:2020	Ustilago maydis	Mixed outcome
EVM0002445.1	PHI:2117	Magnaporthe oryzae (related: Magnaporthe grisea)	Reduced virulence
EVM0001105.1	PHI:2195	Magnaporthe oryzae (related: Magnaporthe grisea)	Mixed outcome
EVM0005022.1	PHI:280	Cryptococcus neoformans	Reduced virulence
EVM0000449.1	PHI:2100	Magnaporthe oryzae (related: Magnaporthe grisea)	Mixed outcome
EVM0003259.1	PHI:1629	Gibberella zeae (related: Fusarium graminearum)	Unaffected pathogenicity
EVM0001995.1	PHI:76	Ustilago maydis	Unaffected pathogenicity
EVM0000127.1	PHI:3028	Clavibacter michiganensis	Reduced virulence
EVM0003821.1	PHI:2382	Ustilago maydis	Unaffected pathogenicity
EVM0004228.1	PHI:1396	Gibberella zeae (related: Fusarium graminearum)	Reduced virulence
EVM0003289.1	PHI:339	Colletotrichum lindemuthianum	Reduced virulence
EVM0002723.1	PHI:465	Ustilago maydis	Reduced virulence
EVM0004794.1	PHI:1921	Gibberella zeae (related: Fusarium graminearum)	Reduced virulence
EVM0001727.1	PHI:1468	Gibberella zeae (related: Fusarium graminearum)	Unaffected pathogenicity
EVM0002522.1	PHI:3274	Paenibacillus larvae	Unaffected pathogenicity
EVM0000999.1	PHI:1569	Gibberella zeae (related: Fusarium graminearum)	Lethal
EVM0005288.1	PHI:2030	Magnaporthe oryzae (related: Magnaporthe grisea)	Unaffected pathogenicity
EVM0004752.1	PHI:2964	Xanthomonas oryzae pv. Oryzicola	Reduced virulence
EVM0000058.1	PHI:2399	Gibberella zeae (related: Fusarium graminearum)	Reduced virulence
EVM0000493.1	PHI:85	Candida albicans	Reduced virulence
EVM0005459.1	PHI:1180	Gibberella zeae (related: Fusarium graminearum)	Reduced virulence
EVM0004340.1	PHI:427	Candida albicans	Unaffected pathogenicity
EVM0005301.1	PHI:811	Magnaporthe oryzae	Reduced virulence
EVM0004219.1	PHI:2038	Magnaporthe oryzae (related: Magnaporthe grisea)	Unaffected pathogenicity
EVM0004129.1	PHI:26	Candida albicans	Reduced virulence
EVM0001235.1	PHI:2179	Magnaporthe oryzae (related: Magnaporthe grisea)	Reduced virulence
EVM0004456.1	PHI:178	Aspergillus fumigatus	Reduced virulence
EVM0001309.1	PHI:259	Candida albicans	Reduced virulence
EVM0000562.1	PHI:2842	Cryptococcus neoformans	Mixed outcome
EVM0001912.1	PHI:1662	Gibberella zeae (related: Fusarium graminearum)	Unaffected pathogenicity
EVM0000195.1	PHI:280	Cryptococcus neoformans	Reduced virulence
EVM0000595.1	PHI:3415	Cryptococcus neoformans	Mixed outcome
EVM0000277.1	PHI:172	Candida albicans	Loss of pathogenicity
EVM0003408.1	PHI:538	Botrytis cinerea	Unaffected pathogenicity
EVM0005277.1	PHI:443	Ustilago maydis	Reduced virulence
EVM0002681.1	PHI:2099	Magnaporthe oryzae (related: Magnaporthe grisea)	Mixed outcome
EVM0003688.1	PHI:1659	Gibberella zeae (related: Fusarium graminearum)	Unaffected pathogenicity
EVM0003132.1	PHI:26	Candida albicans	Reduced virulence
EVM0003186.1	PHI:319	Ustilago maydis	Reduced virulence
EVM0003285.1	PHI:1579	Gibberella zeae (related: Fusarium graminearum)	Unaffected pathogenicity
EVM0002368.1	PHI:2636	Toxoplasma gondii	Reduced virulence
EVM0001014.1	PHI:1616	Gibberella zeae (related: Fusarium graminearum)	Unaffected pathogenicity
EVM0001378.1	PHI:1773	Gibberella zeae (related: Fusarium graminearum)	Unaffected pathogenicity
EVM0003941.1	PHI:2864	Candida albicans	Reduced virulence
EVM0002811.1	PHI:339	Colletotrichum lindemuthianum	Reduced virulence
EVM0004335.1	PHI:3595	Cryptococcus neoformans	mixed outcome
EVM0001306.1	PHI:2058	Magnaporthe oryzae (related: Magnaporthe grisea)	Reduced virulence
EVM0002832.1	PHI:1228	Gibberella zeae (related: Fusarium graminearum)	Lethal
EVM0003382.1	PHI:3119	Pseudomonas syringae	mixed outcome
EVM0002775.1	PHI:2491	Gibberella zeae (related: Fusarium graminearum)	Reduced virulence
EVM0005493.1	PHI:2177	Magnaporthe oryzae (related: Magnaporthe grisea)	Unaffected pathogenicity
EVM0002627.1	PHI:1379	Gibberella zeae (related: Fusarium graminearum)	Reduced virulence
EVM0004139.1	PHI:1414	Gibberella zeae (related: Fusarium graminearum)	Unaffected pathogenicity
EVM0000180.1	PHI:432	Fusarium graminearum	Reduced virulence
EVM0001561.1	PHI:1680	Gibberella zeae (related: Fusarium graminearum)	Unaffected pathogenicity
EVM0001376.1	PHI:1255	Gibberella zeae (related: Fusarium graminearum)	Unaffected pathogenicity
EVM0005089.1	PHI:1662	Gibberella zeae (related: Fusarium graminearum)	Unaffected pathogenicity
EVM0003983.1	PHI:1935	Gibberella zeae (related: Fusarium graminearum)	Unaffected pathogenicity
EVM0000470.1	PHI:1247	Gibberella zeae (related: Fusarium graminearum)	Unaffected pathogenicity
EVM0003613.1	PHI:1658	Gibberella zeae (related: Fusarium graminearum)	Unaffected pathogenicity
EVM0001088.1	PHI:2336	Stagonospora nodorum (related: Phaeosphaeria nodorum)	Unaffected pathogenicity
EVM0002857.1	PHI:2530	Aspergillus fumigatus	Mixed outcome
EVM0001124.1	PHI:2841	Cryptococcus neoformans	Unaffected pathogenicity
EVM0001269.1	PHI:293	Cochliobolus heterostrophus	Reduced virulence
EVM0000205.1	PHI:1301	Gibberella zeae (related: Fusarium graminearum)	Unaffected pathogenicity
EVM0002914.1	PHI:1193	Gibberella zeae (related: Fusarium graminearum)	Reduced virulence
EVM0003399.1	PHI:853	Ustilago maydis	Reduced virulence
EVM0001415.1	PHI:2514	Aspergillus fumigatus	Lethal
EVM0003969.1	PHI:2518	Aspergillus fumigatus	Lethal
EVM0001366.1	PHI:438	Botrytis cinerea	Reduced virulence
EVM0002256.1	PHI:218	Cryptococcus neoformans	Reduced virulence
EVM0005435.1	PHI:174	Candida albicans	Reduced virulence
EVM0004012.1	PHI:493	Candida glabrata	Reduced virulence
EVM0003861.1	PHI:923	Ustilago maydis	Unaffected pathogenicity
EVM0004376.1	PHI:2121	Magnaporthe oryzae (related: Magnaporthe grisea)	Loss of pathogenicity
EVM0001612.1	PHI:2811	Saccharomyces cerevisiae	Loss of pathogenicity
EVM0003119.1	PHI:82	Magnaporthe oryzae	Unaffected pathogenicity
EVM0003746.1	PHI:1211	Gibberella zeae (related: Fusarium graminearum)	Reduced virulence
EVM0004042.1	PHI:2513	Aspergillus fumigatus	Mixed outcome
EVM0004857.1	PHI:2710	Colletotrichum gloeosporioides	Reduced virulence
EVM0003582.1	PHI:358	Cryptococcus neoformans	Loss of pathogenicity
EVM0002329.1	PHI:1752	Gibberella zeae (related: Fusarium graminearum)	Unaffected pathogenicity
EVM0003871.1	PHI:2256	Phaeosphaeria nodorum (related: Stagonospora nodorum)	Unaffected pathogenicity
EVM0002253.1	PHI:2321	Aspergillus fumigatus	Reduced virulence
EVM0005287.1	PHI:3277	Aspergillus fumigatus	Unaffected pathogenicity
EVM0000539.1	PHI:504	Saccharomyces cerevisiae	Reduced virulence
EVM0002885.1	PHI:2171	Magnaporthe oryzae (related: Magnaporthe grisea)	Reduced virulence
EVM0001240.1	PHI:508	Alternaria alternata	Loss of pathogenicity
EVM0004091.1	PHI:428	Candida albicans	Reduced virulence
EVM0004043.1	PHI:2554	Candida albicans	Reduced virulence
EVM0003934.1	PHI:1552	Gibberella zeae (related: Fusarium graminearum)	Unaffected pathogenicity
EVM0001625.1	PHI:1649	Gibberella zeae (related: Fusarium graminearum)	Unaffected pathogenicity
EVM0001373.1	PHI:3381	Fusarium verticillioides	Unaffected pathogenicity
EVM0004941.1	PHI:2605	Aspergillus fumigatus	Mixed outcome
EVM0002319.1	PHI:55	Cochliobolus heterostrophus	Reduced virulence
EVM0000843.1	PHI:2544	Aspergillus fumigatus	Mixed outcome
EVM0001907.1	PHI:2067	Magnaporthe oryzae (related: Magnaporthe grisea)	Loss of pathogenicity
EVM0004153.1	PHI:105	Candida albicans	Reduced virulence
EVM0000426.1	PHI:2710	Colletotrichum gloeosporioides	Reduced virulence
EVM0002122.1	PHI:2038	Magnaporthe oryzae (related: Magnaporthe grisea)	Unaffected pathogenicity
EVM0003769.1	PHI:2371	Botrytis cinerea	Reduced virulence
EVM0004625.1	PHI:2058	Magnaporthe oryzae (related: Magnaporthe grisea)	Reduced virulence
EVM0003118.1	PHI:520	Candida albicans	Reduced virulence
EVM0004227.1	PHI:1258	Gibberella zeae (related: Fusarium graminearum)	Unaffected pathogenicity
EVM0001802.1	PHI:2691	Candida glabrata	Reduced virulence
EVM0001054.1	PHI:1602	Gibberella zeae (related: Fusarium graminearum)	Unaffected pathogenicity
EVM0000830.1	PHI:1950	Gibberella zeae (related: Fusarium graminearum)	Unaffected pathogenicity
EVM0004319.1	PHI:1461	Gibberella zeae (related: Fusarium graminearum)	Unaffected pathogenicity
EVM0002916.1	PHI:2491	Gibberella zeae (related: Fusarium graminearum)	Reduced virulence
EVM0003203.1	PHI:244	Colletotrichum lindemuthianum	Loss of pathogenicity
EVM0001764.1	PHI:2597	Aspergillus fumigatus	Mixed outcome
EVM0004162.1	PHI:373	Candida albicans	Reduced virulence
EVM0001947.2	PHI:488	Candida albicans	Reduced virulence
EVM0003571.1	PHI:1860	Gibberella zeae (related: Fusarium graminearum)	Unaffected pathogenicity
EVM0000834.1	PHI:792	Magnaporthe oryzae	Reduced virulence
EVM0000717.1	PHI:1601	Gibberella zeae (related: Fusarium graminearum)	Unaffected pathogenicity
EVM0000989.1	PHI:2895	Agrobacterium vitis	Loss of pathogenicity
EVM0004760.1	PHI:2599	Aspergillus fumigatus	Mixed outcome
EVM0002853.1	PHI:2309	Botrytis cinerea	Reduced virulence
EVM0003628.1	PHI:3415	Cryptococcus neoformans	Mixed outcome
EVM0004207.1	PHI:2562	Candida albicans	Reduced virulence
EVM0001983.1	PHI:1554	Gibberella zeae (related: Fusarium graminearum)	Unaffected pathogenicity
EVM0003891.1	PHI:423	Cryptococcus neoformans	Reduced virulence
EVM0004467.1	PHI:502	Saccharomyces cerevisiae	Reduced virulence
EVM0002411.1	PHI:383	Candida albicans	Loss of pathogenicity
EVM0001417.1	PHI:2641	Candida lusitaniae	Reduced virulence
EVM0005532.1	PHI:1458	Gibberella zeae (related: Fusarium graminearum)	Unaffected pathogenicity
EVM0005104.1	PHI:1414	Gibberella zeae (related: Fusarium graminearum)	Unaffected pathogenicity
EVM0001794.1	PHI:2552	Aspergillus fumigatus	Mixed outcome
EVM0000623.1	PHI:359	Candida albicans	Reduced virulence
EVM0001880.1	PHI:264	Candida albicans	Reduced virulence
EVM0001150.1	PHI:419	Candida albicans	Reduced virulence
EVM0000166.1	PHI:419	Candida albicans	Reduced virulence
EVM0004944.1	PHI:1772	Gibberella zeae (related: Fusarium graminearum)	Reduced virulence
EVM0002197.1	PHI:3325	Streptococcus parauberis	Reduced virulence
EVM0000051.1	PHI:239	Candida albicans	Reduced virulence
EVM0000108.1	PHI:17	Candida tropicalis	Reduced virulence
EVM0002054.1	PHI:1883	Gibberella zeae (related: Fusarium graminearum)	Unaffected pathogenicity
EVM0005044.1	PHI:1458	Gibberella zeae (related: Fusarium graminearum)	Unaffected pathogenicity
EVM0002964.1	PHI:1412	Gibberella zeae (related: Fusarium graminearum)	Unaffected pathogenicity
EVM0000221.1	PHI:2552	Aspergillus fumigatus	Mixed outcome
EVM0003591.1	PHI:348	Candida albicans	Reduced virulence
EVM0005497.1	PHI:2054	Magnaporthe oryzae (related: Magnaporthe grisea)	Loss of pathogenicity
EVM0000046.1	PHI:211	Candida albicans	Reduced virulence
EVM0004786.1	PHI:1255	Gibberella zeae (related: Fusarium graminearum)	Unaffected pathogenicity
EVM0003042.1	PHI:2961	Edwardsiella ictaluri	Reduced virulence
EVM0000887.1	PHI:2564	Candida parapsilosis	Reduced virulence
EVM0002900.1	PHI:485	Candida albicans	Loss of pathogenicity
EVM0004000.1	PHI:2086	Magnaporthe oryzae (related: Magnaporthe grisea)	Unaffected pathogenicity
EVM0001522.1	PHI:881	Magnaporthe oryzae	Reduced virulence
EVM0004473.1	PHI:3023	Candida albicans	Reduced virulence
EVM0004427.1	PHI:520	Candida albicans	Reduced virulence
EVM0000823.1	PHI:211	Candida albicans	Reduced virulence
EVM0003696.1	PHI:1047	Cercospora nicotianae	Reduced virulence
EVM0004868.1	PHI:2616	Listeria monocytogenes	Unaffected pathogenicity
EVM0005305.1	PHI:3134	Yersinia pseudotuberculosis	Reduced virulence
EVM0000182.1	PHI:226	Colletotrichum lagenarium	Loss of pathogenicity
EVM0000679.1	PHI:2601	Aspergillus fumigatus	Mixed outcome
EVM0002684.1	PHI:213	Cryptococcus neoformans	Reduced virulence
EVM0005063.1	PHI:1411	Gibberella zeae (related: Fusarium graminearum)	Lethal
EVM0000816.1	PHI:2107	Magnaporthe oryzae (related: Magnaporthe grisea)	Mixed outcome
EVM0004556.1	PHI:2107	Magnaporthe oryzae (related: Magnaporthe grisea)	Mixed outcome
EVM0002933.1	PHI:3175	Magnaporthe oryzae	Loss of pathogenicity
EVM0000463.1	PHI:2042	Magnaporthe oryzae (related: Magnaporthe grisea)	Loss of pathogenicity
EVM0002488.1	PHI:339	Colletotrichum lindemuthianum	Reduced virulence
EVM0001314.1	PHI:2700	Colletotrichum orbiculare	Reduced virulence
EVM0004179.1	PHI:1047	Cercospora nicotianae	Reduced virulence
EVM0003292.1	PHI:1464	Gibberella zeae (related: Fusarium graminearum)	Reduced virulence
EVM0005300.1	PHI:2599	Aspergillus fumigatus	Mixed outcome
EVM0000373.1	PHI:26	Candida albicans	Reduced virulence
EVM0000771.1	PHI:1552	Gibberella zeae (related: Fusarium graminearum)	Unaffected pathogenicity
EVM0003949.1	PHI:3028	Clavibacter michiganensis	Reduced virulence
EVM0005282.1	PHI:485	Candida albicans	Loss of pathogenicity
EVM0001325.1	PHI:1611	Gibberella zeae (related: Fusarium graminearum)	Unaffected pathogenicity
EVM0002769.1	PHI:1662	Gibberella zeae (related: Fusarium graminearum)	Unaffected pathogenicity
EVM0004110.1	PHI:822	Mycosphaerella graminicola	Chemistry target
EVM0004412.1	PHI:438	Botrytis cinerea	Reduced virulence
EVM0002575.1	PHI:1485	Gibberella zeae (related: Fusarium graminearum)	Unaffected pathogenicity
EVM0001330.1	PHI:2042	Magnaporthe oryzae (related: Magnaporthe grisea)	Loss of pathogenicity
EVM0004345.1	PHI:2087	Magnaporthe oryzae (related: Magnaporthe grisea)	Unaffected pathogenicity
EVM0002014.1	PHI:2597	Aspergillus fumigatus	Mixed outcome
EVM0000902.1	PHI:2571	Candida albicans	Reduced virulence
EVM0005208.1	PHI:2644	Salmonella enterica serovar Typhimurium	Reduced virulence
EVM0000803.1	PHI:4211	Cryptococcus neoformans	effector (plant avirulence determinant)
EVM0004439.1	PHI:509	Alternaria alternata	Loss of pathogenicity
EVM0003542.1	PHI:2084	Magnaporthe oryzae (related: Magnaporthe grisea)	Reduced virulence
EVM0003942.1	PHI:242	Candida albicans	Reduced virulence
EVM0001222.1	PHI:2544	Aspergillus fumigatus	Mixed outcome
EVM0005531.1	PHI:1552	Gibberella zeae (related: Fusarium graminearum)	Unaffected pathogenicity
EVM0004214.1	PHI:2067	Magnaporthe oryzae (related: Magnaporthe grisea)	Loss of pathogenicity
EVM0001516.1	PHI:1546	Gibberella zeae (related: Fusarium graminearum)	Lethal
EVM0004146.1	PHI:1902	Gibberella zeae (related: Fusarium graminearum)	Unaffected pathogenicity
EVM0004577.1	PHI:2244	Ustilago maydis	Unaffected pathogenicity
EVM0000626.1	PHI:3270	Beauveria bassiana	Mixed outcome
EVM0003869.1	PHI:1051	Cercospora nicotianae	Reduced virulence
EVM0003824.1	PHI:1735	Gibberella zeae (related: Fusarium graminearum)	Unaffected pathogenicity
EVM0001106.1	PHI:112	Nectria haematococca (related: Fusarium solani)	Reduced virulence
EVM0005226.1	PHI:1047	Cercospora nicotianae	Reduced virulence
EVM0001201.1	PHI:1662	Gibberella zeae (related: Fusarium graminearum)	Unaffected pathogenicity
EVM0001118.1	PHI:1660	Gibberella zeae (related: Fusarium graminearum)	Unaffected pathogenicity
EVM0001028.1	PHI:1660	Gibberella zeae (related: Fusarium graminearum)	Unaffected pathogenicity
EVM0002211.1	PHI:2969	Aspergillus fumigatus	Reduced virulence
EVM0004875.1	PHI:1458	Gibberella zeae (related: Fusarium graminearum)	Unaffected pathogenicity
EVM0002119.1	PHI:106	Candida albicans	Reduced virulence
EVM0005124.1	PHI:2928	Fusarium oxysporum f. sp. Lycopersici	Unaffected pathogenicity
EVM0003168.1	PHI:1643	Gibberella zeae (related: Fusarium graminearum)	Reduced virulence
EVM0002699.1	PHI:2038	Magnaporthe oryzae (related: Magnaporthe grisea)	Unaffected pathogenicity
EVM0001760.1	PHI:1552	Gibberella zeae (related: Fusarium graminearum)	Unaffected pathogenicity
EVM0002598.1	PHI:1600	Gibberella zeae (related: Fusarium graminearum)	Unaffected pathogenicity
EVM0001843.1	PHI:789	Magnaporthe oryzae	Reduced virulence
EVM0003267.1	PHI:2835	Cochliobolus heterostrophus	Reduced virulence
EVM0002452.1	PHI:3126	Erwinia amylovora	Mixed outcome
EVM0000660.1	PHI:3385	Fusarium verticillioides	Unaffected pathogenicity
EVM0003574.1	PHI:423	Cryptococcus neoformans	Reduced virulence
EVM0002545.1	PHI:1621	Gibberella zeae (related: Fusarium graminearum)	Unaffected pathogenicity
EVM0002298.1	PHI:3411	Bordetella bronchiseptica	Reduced virulence
EVM0000964.1	PHI:3071	Phytophthora sojae	Reduced virulence
EVM0001915.1	PHI:1646	Gibberella zeae (related: Fusarium graminearum)	Reduced virulence
EVM0000639.1	PHI:2491	Gibberella zeae (related: Fusarium graminearum)	Reduced virulence
EVM0004393.1	PHI:95	Candida albicans	Reduced virulence
EVM0000249.1	PHI:981	Pseudomonas syringae	Effector (plant avirulence determinant)
EVM0003959.1	PHI:2072	Magnaporthe oryzae (related: Magnaporthe grisea)	Loss of pathogenicity
EVM0000337.1	PHI:1531	Gibberella zeae (related: Fusarium graminearum)	Unaffected pathogenicity
EVM0003741.1	PHI:3028	Clavibacter michiganensis	Reduced virulence
EVM0001152.1	PHI:2140	Magnaporthe oryzae (related: Magnaporthe grisea)	Loss of pathogenicity
EVM0002495.1	PHI:2240	Ustilago maydis	reduced virulence
EVM0000370.1	PHI:1928	Gibberella zeae (related: Fusarium graminearum)	Unaffected pathogenicity
EVM0001543.1	PHI:2096	Magnaporthe oryzae (related: Magnaporthe grisea)	Loss of pathogenicity
EVM0001020.1	PHI:1414	Gibberella zeae (related: Fusarium graminearum)	Unaffected pathogenicity
EVM0002739.1	PHI:339	Colletotrichum lindemuthianum	Reduced virulence
EVM0005553.1	PHI:1564	Gibberella zeae (related: Fusarium graminearum)	Unaffected pathogenicity
EVM0005385.1	PHI:796	Magnaporthe oryzae	Reduced virulence
EVM0001841.1	PHI:3076	Candida parapsilosis	Mixed outcome
EVM0003313.1	PHI:61	Candida albicans	Reduced virulence
EVM0004111.1	PHI:1174	Gibberella zeae (related: Fusarium graminearum)	Reduced virulence
EVM0004529.1	PHI:3066	Magnaporthe oryzae	Mixed outcome
EVM0001861.1	PHI:2038	Magnaporthe oryzae (related: Magnaporthe grisea)	Unaffected pathogenicity
EVM0000638.1	PHI:2535	Aspergillus fumigatus	Mixed outcome
EVM0003767.1	PHI:1306	Gibberella zeae (related: Fusarium graminearum)	Unaffected pathogenicity
EVM0002880.1	PHI:3287	Candida glabrata	Reduced virulence
EVM0003083.1	PHI:3024	Cryptococcus neoformans	Unaffected pathogenicity
EVM0004089.1	PHI:1648	Gibberella zeae (related: Fusarium graminearum)	Reduced virulence
EVM0000134.1	PHI:3457	Cryptococcus neoformans	Mixed outcome
EVM0001926.1	PHI:3035	Fusarium graminearum	Reduced virulence
EVM0003428.1	PHI:1398	Gibberella zeae (related: Fusarium graminearum)	Unaffected pathogenicity
EVM0002457.1	PHI:462	Candida albicans	Unaffected pathogenicity
EVM0003494.1	PHI:857	Candida albicans	Unaffected pathogenicity
EVM0004851.1	PHI:17	Candida tropicalis	Reduced virulence
EVM0002785.1	PHI:1203	Gibberella zeae (related: Fusarium graminearum)	Reduced virulence
EVM0004009.1	PHI:881	Magnaporthe oryzae	Reduced virulence
EVM0005519.1	PHI:799	Magnaporthe oryzae	Reduced virulence
EVM0003391.1	PHI:465	Ustilago maydis	Reduced virulence
EVM0001432.1	PHI:2968	Cryptococcus neoformans	Reduced virulence
EVM0003400.1	PHI:2305	Botrytis cinerea	Mixed outcome
EVM0000059.1	PHI:339	Colletotrichum lindemuthianum	Reduced virulence
EVM0002033.1	PHI:1632	Gibberella zeae (related: Fusarium graminearum)	Unaffected pathogenicity
EVM0001959.1	PHI:288	Candida albicans	Reduced virulence
EVM0000428.1	PHI:177	Stagonospora nodorum	Reduced virulence
EVM0003876.1	PHI:1347	Gibberella zeae (related: Fusarium graminearum)	Reduced virulence
EVM0001685.1	PHI:357	Candida albicans	Reduced virulence
EVM0003884.1	PHI:832	Ustilago maydis	chemistry target
EVM0001913.1	PHI:211	Candida albicans	Reduced virulence
EVM0004530.1	PHI:4211	Cryptococcus neoformans	effector (plant avirulence determinant)
EVM0002362.1	PHI:358	Cryptococcus neoformans	Loss of pathogenicity
EVM0003115.1	PHI:358	Cryptococcus neoformans	Loss of pathogenicity
EVM0004387.1	PHI:1354	Gibberella zeae (related: Fusarium graminearum)	Reduced virulence
EVM0002163.1	PHI:2525	Aspergillus fumigatus	Lethal
EVM0004852.1	PHI:1248	Gibberella zeae (related: Fusarium graminearum)	Unaffected pathogenicity
EVM0001583.1	PHI:1675	Gibberella zeae (related: Fusarium graminearum)	Unaffected pathogenicity
EVM0002572.1	PHI:463	Saccharomyces cerevisiae	Increased virulence (Hypervirulence)
EVM0002004.1	PHI:2239	Ustilago maydis	reduced virulence
EVM0003714.1	PHI:2520	Aspergillus fumigatus	Lethal
EVM0000214.1	PHI:267	Candida albicans	Reduced virulence
EVM0004017.1	PHI:2599	Aspergillus fumigatus	Mixed outcome
EVM0003653.1	PHI:2248	Phaeosphaeria nodorum (related: Stagonospora nodorum)	Mixed outcome
EVM0001546.1	PHI:2322	Aspergillus fumigatus	Reduced virulence
EVM0003228.1	PHI:2096	Magnaporthe oryzae (related: Magnaporthe grisea)	Loss of pathogenicity
EVM0001848.1	PHI:1645	Gibberella zeae (related: Fusarium graminearum)	Unaffected pathogenicity
EVM0004739.1	PHI:2989	Magnaporthe oryzae	Reduced virulence
EVM0001953.1	PHI:2968	Cryptococcus neoformans	Reduced virulence
EVM0003945.1	PHI:2080	Magnaporthe oryzae (related: Magnaporthe grisea)	Reduced virulence
EVM0004261.1	PHI:1525	Gibberella zeae (related: Fusarium graminearum)	Unaffected pathogenicity
EVM0003205.1	PHI:325	Magnaporthe oryzae	Effector (plant avirulence determinant)
EVM0004040.1	PHI:33	Candida albicans	Reduced virulence
EVM0000729.1	PHI:1914	Gibberella zeae (related: Fusarium graminearum)	Unaffected pathogenicity
EVM0001320.1	PHI:3459	Leishmania major	Mixed outcome
EVM0004318.1	PHI:219	Candida albicans	Reduced virulence
EVM0001138.1	PHI:1754	Gibberella zeae (related: Fusarium graminearum)	Unaffected pathogenicity
EVM0003963.1	PHI:2821	Candida albicans	Reduced virulence
EVM0003351.1	PHI:3348	Staphylococcus aureus	Reduced virulence
EVM0000078.1	PHI:4468	Epichloe festucae	effector (plant avirulence determinant)
EVM0000924.1	PHI:2960	Edwardsiella ictaluri	Reduced virulence
EVM0003166.1	PHI:435	Candida albicans	Loss of pathogenicity
EVM0005324.1	PHI:2038	Magnaporthe oryzae (related: Magnaporthe grisea)	Unaffected pathogenicity
EVM0003931.1	PHI:3126	Erwinia amylovora	Mixed outcome
EVM0003315.1	PHI:1540	Gibberella zeae (related: Fusarium graminearum)	Unaffected pathogenicity
EVM0001502.1	PHI:2826	Fusarium oxysporum f. sp. Lycopersici	Mixed outcome
EVM0004030.1	PHI:2229	Ustilago maydis	Mixed outcome
EVM0000365.1	PHI:1652	Gibberella zeae (related: Fusarium graminearum)	Unaffected pathogenicity
EVM0001146.1	PHI:1391	Gibberella zeae (related: Fusarium graminearum)	Unaffected pathogenicity
EVM0002297.1	PHI:1432	Gibberella zeae (related: Fusarium graminearum)	Unaffected pathogenicity
EVM0001582.1	PHI:378	Candida albicans	Reduced virulence
EVM0002649.1	PHI:2552	Aspergillus fumigatus	Mixed outcome
EVM0002919.1	PHI:1223	Gibberella zeae (related: Fusarium graminearum)	Lethal
EVM0001485.1	PHI:477	Candida albicans	Reduced virulence
EVM0000793.1	PHI:1367	Gibberella zeae (related: Fusarium graminearum)	Unaffected pathogenicity
EVM0004192.1	PHI:3274	Paenibacillus larvae	Unaffected pathogenicity
EVM0004059.1	PHI:2058	Magnaporthe oryzae (related: Magnaporthe grisea)	Reduced virulence
EVM0002221.1	PHI:901	Ustilago maydis	Unaffected pathogenicity
EVM0002084.1	PHI:2244	Ustilago maydis	Unaffected pathogenicity
EVM0002740.1	PHI:1188	Gibberella zeae (related: Fusarium graminearum)	Reduced virulence
EVM0003685.1	PHI:2069	Magnaporthe oryzae (related: Magnaporthe grisea)	Loss of pathogenicity
EVM0003898.1	PHI:2517	Aspergillus fumigatus	Lethal
EVM0000474.1	PHI:451	Candida albicans	Loss of pathogenicity
EVM0002939.1	PHI:1358	Gibberella zeae (related: Fusarium graminearum)	Unaffected pathogenicity
EVM0003308.1	PHI:226	Colletotrichum lagenarium	Loss of pathogenicity
EVM0002987.1	PHI:3794	Candida glabrata	mixed outcome
EVM0001996.1	PHI:2160	Magnaporthe oryzae (related: Magnaporthe grisea)	Reduced virulence
EVM0001367.1	PHI:2292	Aspergillus fumigatus	Unaffected pathogenicity
EVM0000762.1	PHI:2601	Aspergillus fumigatus	Mixed outcome
EVM0001206.1	PHI:1901	Gibberella zeae (related: Fusarium graminearum)	Unaffected pathogenicity
EVM0000645.1	PHI:1799	Gibberella zeae (related: Fusarium graminearum)	Unaffected pathogenicity
EVM0001027.1	PHI:2734	Streptococcus Pneumoniae	Mixed outcome
EVM0003309.1	PHI:361	Candida albicans	Reduced virulence
EVM0001453.1	PHI:2599	Aspergillus fumigatus	Mixed outcome
EVM0000325.1	PHI:1681	Gibberella zeae (related: Fusarium graminearum)	Unaffected pathogenicity
EVM0001298.1	PHI:3390	Fusarium verticillioides	Unaffected pathogenicity
EVM0003536.1	PHI:1375	Gibberella zeae (related: Fusarium graminearum)	Unaffected pathogenicity
EVM0004633.1	PHI:1816	Gibberella zeae (related: Fusarium graminearum)	Unaffected pathogenicity
EVM0001097.1	PHI:1816	Gibberella zeae (related: Fusarium graminearum)	Unaffected pathogenicity
EVM0002753.1	PHI:1338	Gibberella zeae (related: Fusarium graminearum)	Unaffected pathogenicity
EVM0002653.1	PHI:2570	Candida glabrata	Reduced virulence
EVM0002559.1	PHI:2038	Magnaporthe oryzae (related: Magnaporthe grisea)	Unaffected pathogenicity
EVM0002322.1	PHI:2038	Magnaporthe oryzae (related: Magnaporthe grisea)	Unaffected pathogenicity
EVM0004233.1	PHI:281	Candida albicans	Reduced virulence
EVM0002841.1	PHI:1622	Gibberella zeae (related: Fusarium graminearum)	Unaffected pathogenicity
EVM0003951.1	PHI:3415	Cryptococcus neoformans	Mixed outcome
EVM0001676.1	PHI:1316	Gibberella zeae (related: Fusarium graminearum)	Unaffected pathogenicity
EVM0001196.1	PHI:1629	Gibberella zeae (related: Fusarium graminearum)	Unaffected pathogenicity
EVM0001530.1	PHI:860	Magnaporthe oryzae	Reduced virulence
EVM0001560.1	PHI:1491	Gibberella zeae (related: Fusarium graminearum)	Lethal
EVM0003533.1	PHI:1500	Gibberella zeae (related: Fusarium graminearum)	Unaffected pathogenicity
EVM0004032.1	PHI:2030	Magnaporthe oryzae (related: Magnaporthe grisea)	Unaffected pathogenicity
EVM0004771.1	PHI:2981	Fusarium oxysporum f. sp. Lycopersici	Reduced virulence
EVM0003058.1	PHI:1507	Gibberella zeae (related: Fusarium graminearum)	Unaffected pathogenicity
EVM0000555.1	PHI:2599	Aspergillus fumigatus	Mixed outcome
EVM0003708.1	PHI:1585	Gibberella zeae (related: Fusarium graminearum)	Unaffected pathogenicity
EVM0003614.1	PHI:2453	Fusarium oxysporum f.sp. melonis	Reduced virulence
EVM0002814.1	PHI:2616	Listeria monocytogenes	Unaffected pathogenicity
EVM0003842.1	PHI:2710	Colletotrichum gloeosporioides	Reduced virulence
EVM0001163.1	PHI:2654	Candida albicans	Reduced virulence
EVM0000072.1	PHI:3381	Fusarium verticillioides	Unaffected pathogenicity
EVM0001574.1	PHI:2329	Cercospora nicotianae	Reduced virulence
EVM0001293.1	PHI:1555	Gibberella zeae (related: Fusarium graminearum)	Unaffected pathogenicity
EVM0005557.1	PHI:1879	Gibberella zeae (related: Fusarium graminearum)	Unaffected pathogenicity
EVM0003541.1	PHI:2599	Aspergillus fumigatus	Mixed outcome
EVM0002323.1	PHI:3281	Riemerella anatipestifer	Reduced virulence
EVM0004832.1	PHI:1133	Leptosphaeria maculans	Loss of pathogenicity
EVM0005505.1	PHI:2968	Cryptococcus neoformans	Reduced virulence
EVM0000331.1	PHI:876	Magnaporthe oryzae	Reduced virulence
EVM0004987.1	PHI:423	Cryptococcus neoformans	Reduced virulence
EVM0001001.1	PHI:807	Magnaporthe oryzae	Reduced virulence
EVM0002429.1	PHI:2526	Aspergillus fumigatus	Lethal
EVM0004548.1	PHI:434	Aspergillus fumigatus	Reduced virulence
EVM0003398.1	PHI:2521	Aspergillus fumigatus	Lethal
EVM0000430.1	PHI:2552	Aspergillus fumigatus	Mixed outcome
EVM0001613.1	PHI:3236	Cryptococcus neoformans	Mixed outcome
EVM0003198.1	PHI:2008	Magnaporthe oryzae (related: Magnaporthe grisea)	Unaffected pathogenicity
EVM0000304.1	PHI:339	Colletotrichum lindemuthianum	Reduced virulence
EVM0003756.1	PHI:3626	Candida albicans	Mixed outcome
EVM0000775.1	PHI:1552	Gibberella zeae (related: Fusarium graminearum)	Unaffected pathogenicity
EVM0000245.1	PHI:281	Candida albicans	Reduced virulence
EVM0005404.1	PHI:3257	Magnaporthe oryzae	Reduced virulence
EVM0001654.1	PHI:2544	Aspergillus fumigatus	Mixed outcome
EVM0001854.1	PHI:1458	Gibberella zeae (related: Fusarium graminearum)	Unaffected pathogenicity
EVM0000350.1	PHI:2884	Candida albicans	Reduced virulence
EVM0005523.1	PHI:2058	Magnaporthe oryzae (related: Magnaporthe grisea)	Reduced virulence
EVM0001879.1	PHI:1467	Gibberella zeae (related: Fusarium graminearum)	Unaffected pathogenicity
EVM0004552.1	PHI:2839	Cochliobolus heterostrophus	Reduced virulence
EVM0002035.1	PHI:1380	Gibberella zeae (related: Fusarium graminearum)	Unaffected pathogenicity
EVM0004396.1	PHI:1047	Cercospora nicotianae	Reduced virulence
EVM0003437.1	PHI:211	Candida albicans	Reduced virulence
EVM0000654.1	PHI:320	Candida albicans	Reduced virulence
EVM0004237.1	PHI:2084	Magnaporthe oryzae (related: Magnaporthe grisea)	Reduced virulence
EVM0000708.1	PHI:882	Magnaporthe oryzae	Reduced virulence
EVM0000061.1	PHI:601	Salmonella enterica	Unaffected pathogenicity
EVM0003816.1	PHI:2336	Stagonospora nodorum (related: Phaeosphaeria nodorum)	Unaffected pathogenicity
EVM0002550.1	PHI:3389	Fusarium verticillioides	Unaffected pathogenicity
EVM0000303.1	PHI:3028	Clavibacter michiganensis	Reduced virulence
EVM0004769.1	PHI:820	Venturia inaequalis	Chemistry target
EVM0005234.1	PHI:1006	Fusarium graminearum	Reduced virulence
EVM0003196.1	PHI:443	Fusarium graminearum	Reduced virulence
EVM0001801.1	PHI:1843	Gibberella zeae (related: Fusarium graminearum)	Unaffected pathogenicity
EVM0004147.1	PHI:2488	Magnaporthe oryzae (related: Magnaporthe grisea)	Unaffected pathogenicity
EVM0001741.1	PHI:3808	Fusarium graminearum (related: Gibberella zeae)	effector (plant avirulence determinant)
EVM0002942.1	PHI:2911	Sclerotinia sclerotiorum	Reduced virulence
EVM0000917.1	PHI:3146	Helicobacter pylori	Unaffected pathogenicity
EVM0003676.1	PHI:2215	Magnaporthe oryzae (related: Magnaporthe grisea)	Reduced virulence
EVM0000388.1	PHI:2246	Ustilago maydis	Loss of pathogenicity
EVM0000713.1	PHI:3263	Metarhizium acridum	Reduced virulence
EVM0004796.1	PHI:1237	Gibberella zeae (related: Fusarium graminearum)	Lethal
EVM0003927.1	PHI:1244	Gibberella zeae (related: Fusarium graminearum)	Unaffected pathogenicity
EVM0001262.1	PHI:1159	Mycosphaerella graminicola (related: Zymoseptoria triticii)	Chemistry target
EVM0001528.1	PHI:1621	Gibberella zeae (related: Fusarium graminearum)	Unaffected pathogenicity
EVM0002909.1	PHI:2310	Verticillium dahliae	Reduced virulence
EVM0001620.1	PHI:2058	Magnaporthe oryzae (related: Magnaporthe grisea)	Reduced virulence
EVM0004834.1	PHI:854	Ustilago maydis	Reduced virulence
EVM0004663.1	PHI:3594	Cryptococcus neoformans	Mixed outcome
EVM0004648.1	PHI:465	Ustilago maydis	Reduced virulence
EVM0001858.1	PHI:1185	Gibberella zeae (related: Fusarium graminearum)	Reduced virulence
EVM0002146.1	PHI:2618	Candida albicans	Reduced virulence
EVM0005317.1	PHI:254	Fusarium oxysporum	Reduced virulence
EVM0003162.1	PHI:2968	Cryptococcus neoformans	Reduced virulence
EVM0005035.1	PHI:2562	Candida albicans	Reduced virulence
EVM0001123.1	PHI:1580	Gibberella zeae (related: Fusarium graminearum)	Unaffected pathogenicity
EVM0001435.1	PHI:2521	Aspergillus fumigatus	Lethal
EVM0005350.1	PHI:674	Cryptococcus neoformans	Increased virulence (Hypervirulence)
EVM0000369.1	PHI:184	Candida albicans	Reduced virulence
EVM0004426.1	PHI:1393	Gibberella zeae (related: Fusarium graminearum)	Unaffected pathogenicity
EVM0005438.1	PHI:2594	Aspergillus fumigatus	Mixed outcome
EVM0003527.1	PHI:267	Candida albicans	Reduced virulence
EVM0005012.1	PHI:2821	Candida albicans	Reduced virulence
EVM0004571.1	PHI:149	Candida albicans	Reduced virulence
EVM0003068.1	PHI:346	Ustilago maydis	Reduced virulence
EVM0003753.1	PHI:1561	Gibberella zeae (related: Fusarium graminearum)	Unaffected pathogenicity
EVM0000596.1	PHI:124	Candida albicans	Reduced virulence
EVM0002240.1	PHI:882	Magnaporthe oryzae	Reduced virulence
EVM0002484.1	PHI:890	Magnaporthe oryzae	Reduced virulence
EVM0003086.1	PHI:1629	Gibberella zeae (related: Fusarium graminearum)	Unaffected pathogenicity
EVM0003809.1	PHI:4559	Escherichia coli	effector (plant avirulence determinant)
EVM0003227.1	PHI:2866	Candida albicans	Reduced virulence
EVM0003892.1	PHI:3111	Fusarium graminearum	Mixed outcome
EVM0003885.1	PHI:1535	Gibberella zeae (related: Fusarium graminearum)	Unaffected pathogenicity
EVM0003669.1	PHI:1683	Gibberella zeae (related: Fusarium graminearum)	Lethal
EVM0000349.1	PHI:2968	Cryptococcus neoformans	Reduced virulence
EVM0003833.1	PHI:876	Magnaporthe oryzae	Reduced virulence
EVM0002133.1	PHI:107	Candida albicans	Reduced virulence
EVM0004391.1	PHI:1662	Gibberella zeae (related: Fusarium graminearum)	Unaffected pathogenicity
EVM0002386.1	PHI:2428	Cryptococcus neoformans	Lethal
EVM0003709.1	PHI:2625	Salmonella enterica serovar Typhimurium	Reduced virulence
EVM0004135.1	PHI:504	Saccharomyces cerevisiae	Reduced virulence
EVM0004236.1	PHI:2515	Aspergillus fumigatus	Lethal
EVM0001189.1	PHI:2058	Magnaporthe oryzae (related: Magnaporthe grisea)	Reduced virulence
EVM0003510.1	PHI:1541	Gibberella zeae (related: Fusarium graminearum)	Unaffected pathogenicity
EVM0000666.1	PHI:1388	Gibberella zeae (related: Fusarium graminearum)	Unaffected pathogenicity
EVM0002376.1	PHI:2114	Magnaporthe oryzae (related: Magnaporthe grisea)	Loss of pathogenicity
EVM0002432.1	PHI:3457	Cryptococcus neoformans	Mixed outcome
EVM0004291.1	PHI:3061	Magnaporthe oryzae	Mixed outcome
EVM0001832.1	PHI:1500	Gibberella zeae (related: Fusarium graminearum)	Unaffected pathogenicity
EVM0000035.1	PHI:1633	Gibberella zeae (related: Fusarium graminearum)	Unaffected pathogenicity
EVM0002645.1	PHI:2915	Fusarium verticillioides	Unaffected pathogenicity
EVM0003358.1	PHI:1683	Gibberella zeae (related: Fusarium graminearum)	Lethal
EVM0005045.1	PHI:438	Botrytis cinerea	Reduced virulence
EVM0002741.1	PHI:3021	Candida albicans	Reduced virulence
EVM0001350.1	PHI:890	Magnaporthe oryzae	Reduced virulence
EVM0004678.1	PHI:2819	Candida albicans	Reduced virulence
EVM0004795.1	PHI:3630	Mycobacterium tuberculosis	Increased virulence
EVM0003368.1	PHI:3411	Bordetella bronchiseptica	Reduced virulence
EVM0000546.1	PHI:2097	Magnaporthe oryzae (related: Magnaporthe grisea)	Loss of pathogenicity
EVM0003830.1	PHI:3234	Magnaporthe oryzae	Reduced virulence
EVM0000534.1	PHI:2638	Aspergillus fumigatus	Reduced virulence
EVM0003321.1	PHI:2085	Magnaporthe oryzae (related: Magnaporthe grisea)	Unaffected pathogenicity
EVM0004812.1	PHI:2911	Sclerotinia sclerotiorum	Reduced virulence
EVM0000831.1	PHI:3629	Mycobacterium tuberculosis	Unaffected pathogenicity
EVM0001525.1	PHI:693	Cryptococcus neoformans	Loss of pathogenicity
EVM0003611.1	PHI:527	Candida albicans	Reduced virulence
EVM0003001.1	PHI:527	Candida albicans	Reduced virulence
EVM0000641.1	PHI:527	Candida albicans	Reduced virulence
EVM0005160.1	PHI:527	Candida albicans	Reduced virulence
EVM0000151.1	PHI:2968	Cryptococcus neoformans	Reduced virulence
EVM0003631.1	PHI:1133	Leptosphaeria maculans	Loss of pathogenicity
EVM0001167.1	PHI:3281	Riemerella anatipestifer	Reduced virulence
EVM0003928.1	PHI:2599	Aspergillus fumigatus	Mixed outcome
EVM0003291.1	PHI:1916	Gibberella zeae (related: Fusarium graminearum)	Unaffected pathogenicity
EVM0003173.1	PHI:26	Candida albicans	Reduced virulence
EVM0002261.1	PHI:213	Cryptococcus neoformans	Reduced virulence
EVM0001707.1	PHI:1218	Gibberella zeae (related: Fusarium graminearum)	Lethal
EVM0000451.1	PHI:1347	Gibberella zeae (related: Fusarium graminearum)	Reduced virulence
EVM0005175.1	PHI:267	Candida albicans	Reduced virulence
EVM0002087.1	PHI:2042	Magnaporthe oryzae (related: Magnaporthe grisea)	Loss of pathogenicity
EVM0001510.1	PHI:35	Magnaporthe oryzae	Reduced virulence
EVM0001962.1	PHI:2968	Cryptococcus neoformans	Reduced virulence
EVM0005285.1	PHI:31	Candida albicans	Reduced virulence
EVM0000140.1	PHI:1458	Gibberella zeae (related: Fusarium graminearum)	Unaffected pathogenicity
EVM0005069.1	PHI:1433	Gibberella zeae (related: Fusarium graminearum)	Unaffected pathogenicity
EVM0000317.1	PHI:2552	Aspergillus fumigatus	Mixed outcome
EVM0000828.1	PHI:367	Ustilago maydis	Reduced virulence
EVM0005118.1	PHI:338	Ustilago maydis	Reduced virulence
EVM0002582.1	PHI:339	Colletotrichum lindemuthianum	Reduced virulence
EVM0001658.1	PHI:105	Candida albicans	Reduced virulence
EVM0003337.1	PHI:1245	Gibberella zeae (related: Fusarium graminearum)	Unaffected pathogenicity
EVM0000200.1	PHI:2599	Aspergillus fumigatus	Mixed outcome
EVM0003146.1	PHI:1530	Gibberella zeae (related: Fusarium graminearum)	Unaffected pathogenicity
EVM0000851.1	PHI:2599	Aspergillus fumigatus	Mixed outcome
EVM0000322.1	PHI:2227	Ustilago maydis	Mixed outcome
EVM0002270.1	PHI:197	Candida albicans	Reduced virulence
EVM0000862.1	PHI:2594	Aspergillus fumigatus	Mixed outcome
EVM0003529.1	PHI:2528	Aspergillus fumigatus	Lethal
EVM0001884.1	PHI:2563	Candida albicans	Reduced virulence
EVM0004038.1	PHI:1685	Gibberella zeae (related: Fusarium graminearum)	Unaffected pathogenicity
EVM0003345.1	PHI:2419	Gibberella zeae (related: Fusarium graminearum)	Reduced virulence
EVM0002338.1	PHI:188	Cochliobolus carbonum	Reduced virulence
EVM0003512.1	PHI:434	Aspergillus fumigatus	Reduced virulence
EVM0000372.1	PHI:1503	Gibberella zeae (related: Fusarium graminearum)	Unaffected pathogenicity
EVM0000436.1	PHI:1564	Gibberella zeae (related: Fusarium graminearum)	Unaffected pathogenicity
EVM0005147.1	PHI:1470	Gibberella zeae (related: Fusarium graminearum)	Reduced virulence
EVM0005397.1	PHI:748	Ustilago maydis	Unaffected pathogenicity
EVM0002638.1	PHI:1667	Gibberella zeae (related: Fusarium graminearum)	Unaffected pathogenicity
EVM0001281.1	PHI:217	Candida albicans	Reduced virulence
EVM0002303.1	PHI:2962	Edwardsiella ictaluri	Reduced virulence
EVM0002817.1	PHI:2084	Magnaporthe oryzae (related: Magnaporthe grisea)	Reduced virulence
EVM0004249.1	PHI:2042	Magnaporthe oryzae (related: Magnaporthe grisea)	Loss of pathogenicity
EVM0001935.1	PHI:2038	Magnaporthe oryzae (related: Magnaporthe grisea)	Unaffected pathogenicity
EVM0005074.1	PHI:2100	Magnaporthe oryzae (related: Magnaporthe grisea)	Mixed outcome
EVM0002568.1	PHI:1181	Gibberella zeae (related: Fusarium graminearum)	Reduced virulence
EVM0003488.1	PHI:121	Magnaporthe oryzae	Loss of pathogenicity
EVM0001299.1	PHI:2222	Ustilago maydis	Mixed outcome
EVM0003393.1	PHI:465	Ustilago maydis	Reduced virulence
EVM0005127.1	PHI:1627	Gibberella zeae (related: Fusarium graminearum)	Unaffected pathogenicity
EVM0004713.1	PHI:1413	Gibberella zeae (related: Fusarium graminearum)	Unaffected pathogenicity
EVM0003298.1	PHI:882	Magnaporthe oryzae	Reduced virulence
EVM0005188.1	PHI:2038	Magnaporthe oryzae (related: Magnaporthe grisea)	Unaffected pathogenicity
EVM0001125.1	PHI:1671	Gibberella zeae (related: Fusarium graminearum)	Reduced virulence
EVM0000885.1	PHI:1354	Gibberella zeae (related: Fusarium graminearum)	Reduced virulence
EVM0004506.1	PHI:1229	Gibberella zeae (related: Fusarium graminearum)	Lethal
EVM0004182.1	PHI:2079	Magnaporthe oryzae (related: Magnaporthe grisea)	Loss of pathogenicity
EVM0003784.1	PHI:1287	Gibberella zeae (related: Fusarium graminearum)	Unaffected pathogenicity
EVM0000597.1	PHI:2117	Magnaporthe oryzae (related: Magnaporthe grisea)	Reduced virulence
EVM0003555.1	PHI:2888	Candida albicans	Reduced virulence
EVM0002664.1	PHI:1219	Gibberella zeae (related: Fusarium graminearum)	Lethal
EVM0001892.1	PHI:73	Candida albicans	Reduced virulence
EVM0004160.1	PHI:1293	Gibberella zeae (related: Fusarium graminearum)	Reduced virulence
EVM0003995.1	PHI:1254	Gibberella zeae (related: Fusarium graminearum)	Unaffected pathogenicity
EVM0001261.1	PHI:803	Magnaporthe oryzae	Reduced virulence
EVM0003886.1	PHI:2571	Candida albicans	Reduced virulence
EVM0001956.1	PHI:1563	Gibberella zeae (related: Fusarium graminearum)	Unaffected pathogenicity
EVM0001471.1	PHI:2267	Phaeosphaeria nodorum (related: Stagonospora nodorum)	Loss of pathogenicity
EVM0001674.1	PHI:2643	Leishmania infantum	Reduced virulence
EVM0002496.1	PHI:2008	Magnaporthe oryzae (related: Magnaporthe grisea)	Unaffected pathogenicity
EVM0002216.1	PHI:17	Candida tropicalis	Reduced virulence
EVM0000286.1	PHI:2859	Candida albicans	Reduced virulence
EVM0002953.1	PHI:1293	Gibberella zeae (related: Fusarium graminearum)	Reduced virulence
EVM0003319.1	PHI:2560	Candida glabrata	Reduced virulence
EVM0004748.1	PHI:1666	Gibberella zeae (related: Fusarium graminearum)	Unaffected pathogenicity
EVM0004271.1	PHI:2322	Aspergillus fumigatus	Reduced virulence
EVM0000381.1	PHI:1458	Gibberella zeae (related: Fusarium graminearum)	Unaffected pathogenicity
EVM0001938.1	PHI:1253	Gibberella zeae (related: Fusarium graminearum)	Unaffected pathogenicity
EVM0001978.1	PHI:1752	Gibberella zeae (related: Fusarium graminearum)	Unaffected pathogenicity
EVM0004977.1	PHI:3068	Beauveria bassiana	Reduced virulence
EVM0004058.1	PHI:3457	Cryptococcus neoformans	Mixed outcome
EVM0000418.1	PHI:3098	Cryptococcus neoformans	Reduced virulence
EVM0004908.1	PHI:1463	Gibberella zeae (related: Fusarium graminearum)	Unaffected pathogenicity
EVM0003040.1	PHI:452	Candida albicans	Reduced virulence
EVM0005452.1	PHI:3014	Magnaporthe oryzae	Reduced virulence
EVM0002143.1	PHI:290	Candida albicans	Reduced virulence
EVM0004590.1	PHI:216	Cochliobolus carbonum	Reduced virulence
EVM0000419.1	PHI:3147	Haemophilus parasuis	Reduced virulence
EVM0003643.1	PHI:252	Candida albicans	Loss of pathogenicity
EVM0005354.1	PHI:457	Candida albicans	Unaffected pathogenicity
EVM0001671.1	PHI:440	Candida albicans	Reduced virulence
EVM0005408.1	PHI:882	Magnaporthe oryzae	Reduced virulence
EVM0000797.1	PHI:2863	Candida albicans	Reduced virulence
EVM0005530.1	PHI:2728	Fusarium graminearum	Reduced virulence
EVM0004937.1	PHI:2005	Magnaporthe oryzae (related: Magnaporthe grisea)	Loss of pathogenicity
EVM0003016.1	PHI:1188	Gibberella zeae (related: Fusarium graminearum)	Reduced virulence
EVM0000348.1	PHI:2034	Magnaporthe oryzae (related: Magnaporthe grisea)	Reduced virulence
EVM0005094.1	PHI:2060	Magnaporthe oryzae (related: Magnaporthe grisea)	Unaffected pathogenicity
EVM0001084.1	PHI:158	Ustilago maydis	Reduced virulence
EVM0004499.1	PHI:59	Colletotrichum lagenarium	Reduced virulence
EVM0004683.1	PHI:1382	Gibberella zeae (related: Fusarium graminearum)	Reduced virulence
EVM0001284.1	PHI:2141	Magnaporthe oryzae (related: Magnaporthe grisea)	Loss of pathogenicity
EVM0002851.1	PHI:2604	Aspergillus fumigatus	Mixed outcome
EVM0001257.1	PHI:1552	Gibberella zeae (related: Fusarium graminearum)	Unaffected pathogenicity
EVM0002417.1	PHI:1187	Gibberella zeae (related: Fusarium graminearum)	Reduced virulence
EVM0000622.1	PHI:2747	Staphylococcus aureus	Reduced virulence
EVM0003067.1	PHI:1541	Gibberella zeae (related: Fusarium graminearum)	Unaffected pathogenicity
EVM0004435.1	PHI:339	Colletotrichum lindemuthianum	Reduced virulence
EVM0002609.1	PHI:1533	Gibberella zeae (related: Fusarium graminearum)	Reduced virulence
EVM0004835.1	PHI:2351	Gibberella zeae (related: Fusarium graminearum)	Reduced virulence
EVM0001836.1	PHI:1555	Gibberella zeae (related: Fusarium graminearum)	Unaffected pathogenicity
EVM0002602.1	PHI:394	Ustilago maydis	Loss of pathogenicity
EVM0001590.1	PHI:2746	Pseudomonas aeruginosa	Mixed outcome
EVM0004805.1	PHI:211	Candida albicans	Reduced virulence
EVM0001443.1	PHI:2599	Aspergillus fumigatus	Mixed outcome

## Sheet: Table S5
Table S5. Predicted secreted proteins in the Metschnikowia bicuspidata LNES0119 genome, with 18 of them containing effectors. The secreted proteins uniquely present in Metschnikowia bicuspidata are marked with†.
Secreted_protein	Effectors	Pfam annotation	Molecular Function
EVM0000720.1	Effector probability: 0.849	--	N/A
EVM0000910.1	Effector probability: 0.822	--	N/A
EVM0000974.1	Effector probability: 0.685	--	N/A
EVM0001057.1	Effector probability: 0.649	--	N/A
EVM0001092.1	Effector probability: 0.793	--	N/A
EVM0001587.1	Effector probability: 0.798	--	N/A
EVM0002276.1†	Effector probability: 0.759	--	--
EVM0002291.1	Effector probability: 0.644	Cytochrome b5-like Heme/Steroid binding domain	heme binding (GO:0020037);
EVM0003341.1	Effector probability: 0.7	--	N/A
EVM0003465.1	Effector probability: 0.772	Pam16	--
EVM0003707.1	Effector probability: 0.762	--	N/A
EVM0004402.1	Effector probability: 0.717	--	N/A
EVM0004444.1	Effector probability: 0.878	--	N/A
EVM0005242.1	Effector probability: 0.777	--	N/A
EVM0005318.1	Effector probability: 0.837	Domain of unknown function DUF77	--
EVM0005471.1	Effector probability: 0.6	--	N/A
EVM0005502.1	Effector probability: 0.7	Mitochondrial ribosomal protein L37	--
EVM0003346.1†		Hyphally regulated cell wall protein N-terminal	--
EVM0005243.1†		Hyphally regulated cell wall protein N-terminal	--
EVM0001885.1		Hyphally regulated cell wall protein N-terminal	hydrolase activity (GO:0016787);
EVM0003396.1		Hyphally regulated cell wall protein N-terminal	hydrolase activity (GO:0016787);
EVM0003541.1		Hyphally regulated cell wall protein N-terminal	hydrolase activity (GO:0016787);
EVM0002018.1		Hyphally regulated cell wall protein N-terminal	hydrolase activity, acting on glycosyl bonds (GO:0016798)
EVM0003928.1		Hyphally regulated cell wall protein N-terminal	hydrolase activity (GO:0016787);
EVM0004965.1		Hyphally regulated cell wall protein N-terminal	--
EVM0000049.1		Zinc carboxypeptidase	carboxypeptidase activity (GO:0004180); metallopeptidase activity (GO:0008237); metal ion binding (GO:0046872);
EVM0004061.1		Yeast PIR protein repeat	--
EVM0004777.1		Yeast mating factor alpha hormone	--
EVM0005039.1		Yeast cell wall synthesis protein KRE9/KNH1	--
EVM0004772.1		WD domain, G-beta repeat	--
EVM0002193.1		Uroporphyrinogen decarboxylase (URO-D)	uroporphyrinogen decarboxylase activity (GO:0004853)
EVM0002840.1		TPR repeat	--
EVM0001012.1		Thioredoxin	--
EVM0001397.1		Thioredoxin	catalytic activity (GO:0003824)
EVM0001511.1		Thioredoxin	catalytic activity (GO:0003824)
EVM0005208.1		Thioredoxin	isomerase activity (GO:0016853)
EVM0000130.1		TB2/DP1, HVA22 family	--
EVM0003554.1		Survival protein SurE	--
EVM0004731.1		Survival protein SurE	acid phosphatase activity (GO:0003993)
EVM0000597.1		Subtilase family	serine-type endopeptidase activity (GO:0004252); identical protein binding (GO:0042802)
EVM0002445.1		Subtilase family	serine-type endopeptidase activity (GO:0004252)
EVM0002221.1		Serine carboxypeptidase	serine-type carboxypeptidase activity (GO:0004185)
EVM0000115.1		Secretory pathway protein Sec39	--
EVM0005124.1		Secretory lipase	lipase activity (GO:0016298)
EVM0005467.1		Ribosomal protein L1p/L10e family	--
EVM0000071.1		Ribophorin I	transferase activity (GO:0016740);
EVM0004644.1		Ribonuclease T2 family	endonuclease activity (GO:0004519)
EVM0000853.1		Receptor L domain	--
EVM0001711.1		Receptor L domain	--
EVM0002790.1		Receptor L domain	--
EVM0002988.1		Rare lipoprotein A (RlpA)-like double-psi beta-barrel	--
EVM0002514.1		Pyridoxamine 5'-phosphate oxidase	--
EVM0001535.1		Putative TOS1-like glycosyl hydrolase (DUF2401)	--
EVM0004212.1		Purine nucleoside permease (NUP)	catalytic activity (GO:0003824); nucleoside:proton symporter activity (GO:0015506)
EVM0001650.1		Protein of unknown function (DUF3445)	--
EVM0001540.1		Peptidase family M28	aminopeptidase activity (GO:0004177)
EVM0003177.1		Peptidase family M28	peptidase activity (GO:0008233);
EVM0000565.1		Peptidase C13 family	cysteine-type endopeptidase activity (GO:0004197)
EVM0001314.1		Multicopper oxidase	--
EVM0002317.1		ML domain	Biological Process: transport (GO:0006810);
EVM0002731.1		Membrane magnesium transporter	--
EVM0002804.1		Mannosyl oligosaccharide glucosidase	catalytic activity (GO:0003824);
EVM0005103.1		Lysophospholipase catalytic domain	lysophospholipase activity (GO:0004622)
EVM0000180.1		Lipase (class 3)	--
EVM0000326.1		Lipase (class 3)	carboxylic ester hydrolase activity (GO:0052689)
EVM0003189.1		Leucine Rich repeats (2 copies)	--
EVM0001798.1		Initiation factor 2 subunit family	S-methyl-5-thioribose-1-phosphate isomerase activity (GO:0046523)
EVM0005523.1		Hsp70 protein	--
EVM0005284.1		Homoserine dehydrogenase	homoserine dehydrogenase activity (GO:0004412);NADP binding (GO:0050661)
EVM0005337.1		HEAT-like repeat	--
EVM0002563.1		GPI-Mannosyltransferase II co-activator	--
EVM0004604.1		Glycosyl hydrolases family 31	alpha-1,4-glucosidase activity (GO:0004558)
EVM0004620.1		Glycosyl hydrolases family 16	hydrolase activity, acting on glycosyl bonds (GO:0016798)
EVM0000935.1		Glycosyl hydrolase family 81	glucan exo-1,3-beta-glucosidase activity (GO:0004338)
EVM0001841.1		Glycosyl hydrolase family 65 central catalytic domain	catalytic activity (GO:0003824)
EVM0000119.1		Glycosyl hydrolase family 47	hydrolase activity (GO:0016787);
EVM0001204.1		Glucosidase II beta subunit-like protein	DNA binding (GO:0003677);
EVM0005201.1		Glucanosyltransferase	transferase activity (GO:0016740)
EVM0000169.1		Flocculin type 3 repeat	--
EVM0003248.1		Flocculin type 3 repeat	--
EVM0004515.1		Flocculin type 3 repeat	--
EVM0002030.1		Fasciclin domain	--
EVM0002216.1		Eukaryotic aspartyl protease	peptidase activity (GO:0008233)
EVM0002655.1		Eukaryotic aspartyl protease	--
EVM0004851.1		Eukaryotic aspartyl protease	endopeptidase activity (GO:0004175)
EVM0003884.1		ERG2 and Sigma1 receptor like protein	C-8 sterol isomerase activity (GO:0000247)
EVM0000845.1		emp24/gp25L/p24 family/GOLD	--
EVM0001748.1		Domain of unknown function (DUF3844)	--
EVM0000263.1		DnaJ domain	unfolded protein binding (GO:0051082); chaperone binding (GO:0051087);
EVM0003862.1		DnaJ domain	protein binding (GO:0005515)
EVM0005345.1		DNA-directed RNA polymerase I subunit RPA34.5	--
EVM0005361.1		Cytokine-induced anti-apoptosis inhibitor 1, Fe-S biogenesis	iron-sulfur cluster binding (GO:0051536);
EVM0005045.1		Cytochrome P450	binding (GO:0005488);oxidoreductase activity (GO:0016491)
EVM0000369.1		Cysteine-rich secretory protein family	peptidase activity (GO:0008233)
EVM0003644.1		Copper/zinc superoxide dismutase (SODC)	oxidoreductase activity (GO:0016491)
EVM0003424.1		Chromatin modification-related protein EAF7	H4 histone acetyltransferase activity (GO:0010485)
EVM0004797.1		CFEM domain	--
EVM0004818.1		CFEM domain	heme binding (GO:0020037)
EVM0001456.1		Cellulase (glycosyl hydrolase family 5)	glucan exo-1,3-beta-glucosidase activity (GO:0004338); cell adhesion molecule binding (GO:0050839)
EVM0005160.1		Candida agglutinin-like (ALS)	--
EVM0004666.1		Calcineurin-like phosphoesterase	hydrolase activity (GO:0016787);
EVM0003204.1		Beta-glucosidase (SUN family)	glucan endo-1,3-beta-D-glucosidase activity (GO:0042973)
EVM0004290.1		Beta-glucosidase (SUN family)	--
EVM0004503.1		Arginase family	hydrolase activity, acting on carbon-nitrogen (but not peptide) bonds, in linear amidines (GO:0016813); metal ion binding (GO:0046872);
EVM0003931.1		Aminotransferase class-III	4-aminobutyrate transaminase activity (GO:0003867); pyridoxal phosphate binding (GO:0030170)
EVM0003205.1		3-beta hydroxysteroid dehydrogenase/isomerase family	C-3 sterol dehydrogenase (C-4 sterol decarboxylase) activity (GO:0000252); 3-beta-hydroxy-delta5-steroid dehydrogenase activity (GO:0003854)
EVM0003347.1		39S mitochondrial ribosomal protein L46	--
EVM0000027.1		--	N/A
EVM0000089.1		--	calcium ion binding (GO:0005509);
EVM0000343.1		--
EVM0000507.1		--	--
EVM0000538.1		--
EVM0000705.1		--	--
EVM0000957.1		--	N/A
EVM0001080.1		--	--
EVM0001274.1		--	N/A
EVM0001494.1		--	-
EVM0001519.1		--	--
EVM0001573.1		--	--
EVM0001638.1		--	N/A
EVM0001906.1		--	N/A
EVM0001963.1		--	N/A
EVM0001967.1		--	N/A
EVM0001970.1		--	--
EVM0002011.1		--	--
EVM0002031.1		--	N/A
EVM0002039.1		--	N/A
EVM0002047.1		--	N/A
EVM0002106.1		--	N/A
EVM0002170.1		--	--
EVM0002219.1		--	--
EVM0002239.1		--	N/A
EVM0002587.1		--	--
EVM0002625.1		--	N/A
EVM0002659.1		--	N/A
EVM0002729.1		--	N/A
EVM0002876.1		--	--
EVM0002960.1		--	--
EVM0003093.1		--	--
EVM0003183.1		--	N/A
EVM0003374.1		--	--
EVM0003594.1		--	endopeptidase activity (GO:0004175)
EVM0003651.1		--	N/A
EVM0003655.1		--	--
EVM0003855.1		--	--
EVM0003905.1		--	--
EVM0004072.1		--	--
EVM0004308.1		--	N/A
EVM0004486.1		--	--
EVM0004546.1		--	--
EVM0004591.1		--	--
EVM0004656.1		--	N/A
EVM0004921.1		--	N/A
EVM0004928.1		--	--
EVM0004954.1		--	--
EVM0005078.1		--	N/A
EVM0005108.1		--	--
EVM0005504.1		--	N/A

## Sheet: Table S6 
Table S6. Putative carbohydrate-active enzymes (CAZymes) of Metschnikowia bicuspidata LNES0119 and 12 other Ascomycota yeast representing different lifestyles. GH: glycoside hydrolase, GT: glycosyltransferase, CE: carbohydrate esterase, AA: auxiliary activity, CBM: carbohydrate-binding module.
Species	Lifestyle	AA	CBM	CE	GH	GT	Total
M. bicuspidata LNES0119	Animal pathogen	9	8	18	50	64	149
M. bicuspidata Baker2002	Animal pathogen	5	10	1	47	54	117
M. bicuspidata NRRL YB-4993	Animal pathogen	5	11	2	50	65	133
Candida glabrata BG2	Human pathogen	8	15	2	44	78	147
Clavispora lusitaniae P1	Human pathogen	7	8	2	54	61	132
Candida albicans SC5314	Human pathogen	9	11	2	64	74	160
Candida parapsilosis CDC317	Human pathogen	3	9	2	57	67	138
Candida auris B11220	Human pathogen	6	9	2	48	66	131
Candida orthopsilosis Co 90-125	Human pathogen	5	9	2	55	70	141
Candida dubliniensis CD36	Human pathogen	9	9	2	53	62	135
Saccharomyces cerevisiae S288C	Non-pathogen	6	15	2	52	68	143
Debaryomyces hansenii CBS767	Non-pathogen	6	9	2	81	75	173
Metschnikowia aff. pulcherrima APC 1.2	Non-pathogen	4	9	2	56	68	139
Species	Lifestyle	CBM18	CBM20	CBM21	CBM23	CBM43	CBM48	CBM19	CBM50
M. bicuspidata LNES0119	Animal pathogen	1	1	2	1	3	0	0	0
M. bicuspidata Baker2002	Animal pathogen	1	0	1	0	3	5	0	0
M. bicuspidata NRRL YB-4993	Animal pathogen	1	0	2	0	3	5	0	0
Candida glabrata BG2	Human pathogen	2	0	4	0	3	5	1	0
Clavispora lusitaniae P1	Human pathogen	1	0	2	0	2	3	0	0
Candida albicans SC5314	Human pathogen	1	0	2	0	3	5	0	0
Candida parapsilosis CDC317	Human pathogen	1	0	2	0	3	3	0	0
Candida auris B11220	Human pathogen	1	0	2	0	3	3	0	0
Candida orthopsilosis Co 90-125	Human pathogen	1	0	2	0	3	3	0	0
Candida dubliniensis CD36	Human pathogen	1	0	2	0	3	3	0	0
Saccharomyces cerevisiae S288C	Non-pathogen	2	0	4	0	2	6	1	0
Debaryomyces hansenii CBS767	Non-pathogen	1	0	2	0	2	3	0	1
Metschnikowia aff. pulcherrima APC 1.2	Non-pathogen	2	0	2	0	3	2	0	0
Species	Lifestyle	CE1	CE4	CE8	CE9	CE10	CE12	CE14
M. bicuspidata LNES0119	Animal pathogen	8	1	1	0	6	1	1
M. bicuspidata Baker2002	Animal pathogen	0	1	0	0	0	0	0
M. bicuspidata NRRL YB-4993	Animal pathogen	0	1	0	1	0	0	0
Candida glabrata BG2	Human pathogen	0	2	0	0	0	0	0
Clavispora lusitaniae P1	Human pathogen	0	1	0	1	0	0	0
Candida albicans SC5314	Human pathogen	0	1	0	1	0	0	0
Candida parapsilosis CDC317	Human pathogen	0	1	0	1	0	0	0
Candida auris B11220	Human pathogen	0	1	0	1	0	0	0
Candida orthopsilosis Co 90-125	Human pathogen	0	1	0	1	0	0	0
Candida dubliniensis CD36	Human pathogen	0	1	0	1	0	0	0
Saccharomyces cerevisiae S288C	Non-pathogen	0	2	0	0	0	0	0
Debaryomyces hansenii CBS767	Non-pathogen	0	1	0	1	0	0	0
Metschnikowia aff. pulcherrima APC 1.2	Non-pathogen	0	1	0	1	0	0	0
Species	Lifestyle	GH2	GH3	GH5	GH13	GH15	GH16	GH17	GH18	GH20	GH27	GH28	GH31	GH32	GH37	GH38	GH47	GH51	GH63	GH65	GH72	GH74	GH76	GH78	GH81	GH85	GH88	GH92	GH109	GH114	GH125	GH130	GH132	GH133	GH134	GH154
M. bicuspidata LNES0119	Animal pathogen	0	4	7	2	1	4	3	1	0	0	0	1	0	1	1	2	0	2	1	5	2	3	0	2	0	0	0	2	0	1	1	3	1	0	0
M. bicuspidata Baker2002	Animal pathogen	0	1	4	6	1	7	7	1	0	0	0	1	0	1	1	2	0	1	3	4	0	2	0	1	0	0	0	0	0	1	0	2	1	0	0
M. bicuspidata NRRL YB-4993	Animal pathogen	0	5	7	3	1	4	5	1	0	0	0	1	0	1	1	2	0	1	1	5	0	3	0	3	0	0	0	0	0	1	1	3	1	0	0
Candida glabrata BG2	Human pathogen	0	0	5	2	1	5	5	2	0	0	0	1	0	2	1	3	0	1	1	6	0	2	0	1	0	0	0	0	0	0	0	5	1	0	0
Clavispora lusitaniae P1	Human pathogen	1	4	5	3	1	6	5	2	1	0	0	2	0	1	1	2	0	1	1	5	0	3	1	3	0	0	0	0	0	1	1	3	1	0	0
Candida albicans SC5314	Human pathogen	1	3	5	4	1	7	7	4	1	0	0	3	0	1	1	4	0	2	1	6	0	3	0	2	0	0	1	0	0	1	1	4	1	0	0
Candida parapsilosis CDC317	Human pathogen	1	2	5	4	1	7	5	6	1	0	0	1	0	1	1	2	0	1	1	5	0	3	0	2	0	0	1	0	1	1	1	3	1	0	0
Candida auris B11220	Human pathogen	0	3	5	3	1	5	4	2	0	0	0	2	1	1	1	2	0	1	1	5	0	3	0	3	0	0	0	0	0	1	1	3	0	0	0
Candida orthopsilosis Co 90-125	Human pathogen	1	2	4	3	1	8	5	5	1	0	0	1	0	1	1	2	0	1	1	5	0	3	0	2	0	0	1	0	1	1	1	3	1	0	0
Candida dubliniensis CD36	Human pathogen	1	1	5	4	1	7	7	1	1	0	0	3	0	1	1	2	0	1	1	5	0	2	0	2	0	0	1	0	0	1	1	3	1	0	0
Saccharomyces cerevisiae S288C	Non-pathogen	0	0	5	9	1	5	4	2	0	0	1	1	1	2	1	3	0	1	1	5	0	2	0	2	0	0	0	0	0	0	0	5	1	0	0
Debaryomyces hansenii CBS767	Non-pathogen	2	4	6	4	1	15	5	5	1	1	0	5	1	1	1	2	1	1	1	4	0	3	1	2	0	5	1	0	1	1	1	3	1	0	1
Metschnikowia aff. pulcherrima APC 1.2	Non-pathogen	0	4	7	4	1	5	5	4	0	0	0	1	0	1	1	2	0	1	1	5	0	4	0	4	0	0	0	0	0	1	1	3	1	0	0
Species	Lifestyle	GT1	GT2	GT3	GT4	GT8	GT15	GT20	GT21	GT22	GT24	GT28	GT32	GT33	GT34	GT35	GT39	GT48	GT50	GT57	GT58	GT59	GT62	GT66	GT71	GT76	GT91
M. bicuspidata LNES0119	Animal pathogen	1	6	1	3	1	5	3	1	4	1	1	3	1	2	1	5	2	1	2	1	1	4	1	9	1	3
M. bicuspidata Baker2002	Animal pathogen	3	6	1	4	0	4	3	1	4	1	0	3	1	2	1	4	5	1	2	1	0	2	1	3	1	0
M. bicuspidata NRRL YB-4993	Animal pathogen	3	6	1	3	1	5	3	1	4	1	0	3	1	2	1	5	2	1	2	1	1	4	1	9	1	3
Candida glabrata BG2	Human pathogen	2	6	2	3	2	7	4	0	4	1	0	4	1	2	1	7	3	1	2	1	1	3	1	12	1	7
Clavispora lusitaniae P1	Human pathogen	3	6	1	3	2	5	3	1	4	1	0	3	1	2	1	5	3	1	2	1	1	4	1	5	1	1
Candida albicans SC5314	Human pathogen	3	6	1	3	3	5	3	1	4	1	0	3	1	2	1	5	3	1	2	1	1	4	1	12	1	6
Candida parapsilosis CDC317	Human pathogen	3	6	1	3	2	7	3	1	4	1	0	3	1	2	1	5	0	1	2	1	1	4	1	8	1	5
Candida auris B11220	Human pathogen	3	6	1	3	2	6	3	1	3	1	0	3	1	2	1	5	2	1	2	1	1	3	1	12	0	2
Candida orthopsilosis Co 90-125	Human pathogen	3	6	1	3	2	7	3	1	4	1	0	3	1	2	1	5	3	1	2	1	1	4	1	8	1	5
Candida dubliniensis CD36	Human pathogen	1	6	1	2	2	5	3	1	4	0	0	3	1	4	1	5	1	1	2	1	1	4	1	11	1	0
Saccharomyces cerevisiae S288C	Non-pathogen	3	5	2	3	3	9	4	0	4	1	0	4	1	0	1	7	3	1	2	1	1	3	1	0	1	0
Debaryomyces hansenii CBS767	Non-pathogen	3	6	1	3	3	8	3	1	5	1	0	3	2	2	1	5	2	1	2	1	1	4	1	8	1	7
Metschnikowia aff. pulcherrima APC 1.2	Non-pathogen	3	5	1	3	1	7	3	1	4	1	0	4	1	2	1	5	2	1	2	1	1	4	1	9	1	4
Species	Lifestyle	AA1	AA2	AA3	AA4	AA6	AA7
M. bicuspidata LNES0119	Animal pathogen	2	0	1	3	2	1
M. bicuspidata Baker2002	Animal pathogen	3	0	0	0	2	0
M. bicuspidata NRRL YB-4993	Animal pathogen	3	0	0	0	2	0
Candida glabrata BG2	Human pathogen	3	1	0	0	4	0
Candida albicans SC5314	Human pathogen	5	0	0	0	4	0
Candida parapsilosis CDC317	Human pathogen	0	0	0	0	3	0
Candida auris B11220	Human pathogen	2	1	0	0	3	0
Clavispora lusitaniae P1	Human pathogen	3	1	0	0	3	0
Candida orthopsilosis Co 90-125	Human pathogen	1	0	0	0	4	0
Candida dubliniensis CD36	Human pathogen	5	0	0	0	4	0
Saccharomyces cerevisiae S288C	Non-pathogen	3	0	0	0	3	0
Debaryomyces hansenii CBS767	Non-pathogen	3	0	0	0	3	0
Metschnikowia aff. pulcherrima APC 1.2	Non-pathogen	2	0	0	0	2	0
NC

## Sheet: Table S7
Table S7. Gene families absent in Metschnikowia aff. Pulcherrima but present in three other Metschnikowia bicuspidata.
Gene family name	Pfam ID	Pfam name
GF_140	PF00410.14	Ribosomal protein S8
GF_262	PF03947.13	Ribosomal Proteins L2, C-terminal domain
GF_276	PF00298.14	Ribosomal protein L11, RNA binding domain
GF_303	PF00425.13	chorismate binding enzyme
GF_306	PF00179.21	Ubiquitin-conjugating enzyme
GF_3163	PF00298.14	Ribosomal protein L11, RNA binding domain
GF_3165	PF14681.1	Uracil phosphoribosyltransferase
GF_3170	PF05768.9	Glutaredoxin-like domain (DUF836)
GF_3233	PF01585.18	G-patch domain
GF_3235	PF00303.14	Thymidylate synthase
GF_3236	PF13837.1	Myb/SANT-like DNA-binding domain
GF_3238	PF01775.12	Ribosomal L18ae/LX protein domain
GF_3240	PF11951.3	Fungal specific transcription factor domain
GF_3241	PF10249.4	NADH-ubiquinone oxidoreductase subunit 10
GF_3242	PF04938.7	Survival motor neuron (SMN) interacting protein 1 (SIP1)
GF_3244	PF01015.13	Ribosomal S3Ae family
GF_3245	PF00334.14	Nucleoside diphosphate kinase
GF_3246	PF05328.7	CybS
GF_3327	PF13405.1	EF-hand domain
GF_3328	PF00177.16	Ribosomal protein S7p/S5e
GF_3329	PF01459.17	Eukaryotic porin
GF_3388	PF03223.10	V-ATPase subunit C
GF_3389	PF00199.14	Catalase
GF_3391	PF13419.1	Haloacid dehalogenase-like hydrolase
GF_3393	PF00156.22	Phosphoribosyl transferase domain
GF_3397	PF00549.14	CoA-ligase
GF_3400	PF01423.17	LSM domain
GF_3402	PF07690.11	Major Facilitator Superfamily
GF_3467	PF01253.17	Translation initiation factor SUI1
GF_3468	PF02181.18	Formin Homology 2 Domain
GF_3470	PF01025.14	GrpE
GF_3527	PF08676.6	MutL C terminal dimerisation domain
GF_3534	PF03179.10	Vacuolar (H+)-ATPase G subunit
GF_3572	PF04588.8	Hypoxia induced protein conserved region
GF_3573	PF09597.5	IGR protein motif
GF_3574	PF07393.6	Exocyst complex component Sec10
GF_3576	PF00832.15	Ribosomal L39 protein
GF_3633	PF00176.18	SNF2 family N-terminal domain
GF_3634	PF02936.9	Cytochrome c oxidase subunit IV
GF_3635	PF00071.17	Ras family
GF_3636	PF09734.4	RNA polymerase III transcription factor (TF)IIIC subunit
GF_3637	PF00542.14	Ribosomal protein L7/L12 C-terminal domain
GF_3638	PF00347.18	Ribosomal protein L6
GF_3639	PF00179.21	Ubiquitin-conjugating enzyme
GF_3696	PF05405.9	Mitochondrial ATP synthase B chain precursor (ATP-synt B)
GF_3746	PF06842.7	Protein of unknown function (DUF1242)
GF_3749	PF00076.17	RNA recognition motif. (a.k.a. RRM, RBD, or RNP domain)
GF_3782	PF01261.19	Xylose isomerase-like TIM barrel
GF_3796	PF00756.15	Putative esterase
GF_3802	PF01192.17	RNA polymerase Rpb6
GF_3863	PF01546.23	Peptidase family M20/M25/M40
GF_3867	PF00297.17	Ribosomal protein L3
GF_3896	PF02777.13	Iron/manganese superoxide dismutases, C-terminal domain
GF_3900	PF03661.8	Uncharacterised protein family (UPF0121)
GF_3904	PF04515.7	Plasma-membrane choline transporter
GF_3905	PF13207.1	AAA domain
GF_3952	PF02378.13	Phosphotransferase system, EIIC
GF_3954	PF15410.1	Pleckstrin homology domain
GF_4010	PF00238.14	Ribosomal protein L14p/L23e
GF_4028	PF00636.21	Ribonuclease III domain
GF_4031	PF04280.10	Tim44-like domain
GF_4086	PF01217.15	Clathrin adaptor complex small chain
GF_4148	PF03162.8	Tyrosine phosphatase family
GF_4154	PF01200.13	Ribosomal protein S28e
GF_4175	PF00069.20	Protein kinase domain
GF_4185	PF08513.6	LisH
GF_4189	PF01248.21	Ribosomal protein L7Ae/L30e/S12e/Gadd45 family
GF_4224	PF00160.16	Cyclophilin type peptidyl-prolyl cis-trans isomerase/CLD
GF_4227	PF00787.19	PX domain
GF_4250	PF04090.7	RNA polymerase I specific initiation factor
GF_4288	PF13741.1	Mitochondrial ribosomal protein S25
GF_4289	PF08122.7	NADH-ubiquinone oxidoreductase B12 subunit family
GF_4296	PF07946.9	Protein of unknown function (DUF1682)
GF_4378	PF00006.20	ATP synthase alpha/beta family, nucleotide-binding domain
GF_4387	PF05347.10	Complex 1 protein (LYR family)
GF_4432	PF01990.12	ATP synthase (F/14-kDa) subunit
GF_4467	PF01282.14	Ribosomal protein S24e
GF_4524	PF04947.9	Poxvirus Late Transcription Factor VLTF3 like
GF_4532	PF02284.11	Cytochrome c oxidase subunit Va
GF_4536	PF00012.15	Hsp70 protein
GF_4574	PF10032.4	Phosphate transport (Pho88)
GF_4613	PF02966.11	Mitosis protein DIM1

## Sheet: Table S8
Table S8. Putative pathogenicity genes only exist in Metschnikowia bicuspidata LNES0119.
Unique genes	PHI-base entry	Phenotype of mutant	Pfam annotation	Function
EVM0000200.1	PHI:2599	Effector (plant avirulence determinant)	Glutamate/Leucine/Phenylalanine/Valine dehydrogenase	Protein kinase
EVM0002018.1	PHI:2511	Effector (plant avirulence determinant)	Hyphally regulated cell wall protein N-terminal	Candidate Effector genes
EVM0002859.1	PHI:2599	Effector (plant avirulence determinant)	Hyphally regulated cell wall protein N-terminal	Candidate Effector genes
EVM0003346.1	PHI:2599	Effector (plant avirulence determinant)	Hyphally regulated cell wall protein N-terminal	Candidate Effector genes
EVM0003414.1	PHI:2599	Effector (plant avirulence determinant)	Hyphally regulated cell wall protein N-terminal	Candidate Effector genes
EVM0003926.1	PHI:2599	Effector (plant avirulence determinant)	Hyphally regulated cell wall protein N-terminal	Candidate Effector genes
EVM0004046.1	PHI:2599	Effector (plant avirulence determinant)	Hyphally regulated cell wall protein N-terminal	Effector protein
EVM0004965.1	PHI:2599	Effector (plant avirulence determinant)	Hyphally regulated cell wall protein N-terminal	Candidate Effector genes
EVM0005300.1	PHI:2599	Effector (plant avirulence determinant)	Hyphally regulated cell wall protein N-terminal	Effector protein
EVM0003272.1	PHI:2717	Effector (plant avirulence determinant)	--	--
EVM0000275.2	PHI:2076	Loss of pathogenicity	Autophagy protein Atg8 ubiquitin like	--
EVM0000853.1	PHI:333	Loss of pathogenicity	Receptor L domain	GPI-anchored protein
EVM0003641.1	PHI:331	Loss of pathogenicity	Zinc finger, C2H2 type	Transcription factor
EVM0000301.1	PHI:2569	Reduced virulence	HSF-type DNA-binding	Temperature induced transcriptional regulator
EVM0000709.1	PHI:2034	Reduced virulence	short chain dehydrogenase	β-oxidation
EVM0001272.1	PHI:3411	Reduced virulence	ATP synthase alpha/beta family, nucleotide-binding domain	Required for maximal disease severity and persistence in the swine lower respiratory tract
EVM0002885.1	PHI:2171	Reduced virulence	Copper amine oxidase, enzyme domain	Cu-amine-oxidase
EVM0003001.1	PHI:527	Reduced virulence	Candida agglutinin-like (ALS)	Cell surface protein
EVM0003561.1	PHI:442	Reduced virulence	Cobalamin-independent Methionine synthase, Catalytic domain	Methionine synthase
EVM0003574.1	PHI:423	Reduced virulence	DEAD/DEAH box helicase	RNA helicase
EVM0003833.1	PHI:876	Reduced virulence	--	Hypothetical protein
EVM0004102.1	PHI:881	Reduced virulence	Cyclophilin type peptidyl-prolyl cis-trans isomerase/CLD	Hypothetical protein
EVM0004851.1	PHI:17	Reduced virulence	Eukaryotic aspartyl protease	Acid proteinase
EVM0004971.1	PHI:211	Reduced virulence	WD domain, G-beta repeat	Transcription factor
EVM0000365.1	PHI:1652	Unaffected pathogenicity	linker histone H1 and H5 family	Transcription factor
EVM0001252.1	PHI:1571	Unaffected pathogenicity	Eukaryotic elongation factor 5A hypusine, DNA-binding OB fold	Transcription factor
EVM0003449.1	PHI:1579	Unaffected pathogenicity	Oligonucleotide/oligosaccharide-binding (OB)-fold	Transcription factor
EVM0003562.1	PHI:1554	Unaffected pathogenicity	Ubiquitin carboxyl-terminal hydrolase	Transcription factor
EVM0003896.1	PHI:1908	Unaffected pathogenicity	Fungal Zn(2)-Cys(6) binuclear cluster domain	Transcription factor
EVM0005313.1	PHI:191	Unaffected pathogenicity	Glycosyl hydrolase family 3 N terminal domain	Tomatinase

## Sheet: Table S9
Table S9. Gene families uniquely found in Metschnikowia bicuspidata LNES0119.
Gene name	Gene family	Pfam ID	Pfam name
EVM0002231.1	GF_31	PF10213.4	Mitochondrial ribosomal subunit protein
EVM0003999.1
EVM0005423.1
EVM0004738.1
EVM0002793.1
EVM0000141.1
EVM0000767.1
EVM0001157.1
EVM0000385.1
EVM0003663.1	GF_141	PF13149.1	Protein of unknown function (DUF3988)
EVM0005283.1
EVM0002624.1
EVM0000758.1
EVM0000510.1
EVM0000618.1	GF_150	PF00015.16	Methyl-accepting chemotaxis protein (MCP) signalling domain
EVM0002059.1
EVM0004798.1
EVM0002393.1
EVM0000117.1
EVM0001638.1	GF_265	PF03643.10	Vacuolar protein sorting-associated protein 26
EVM0001963.1
EVM0003707.1
EVM0005242.1
EVM0000549.1	GF_3115	PF01884.12	PcrB family
EVM0000671.1
EVM0004085.1
EVM0002859.1	GF_3117	PF11765.3	Hyphally regulated cell wall protein N-terminal
EVM0003414.1
EVM0000200.1
EVM0003346.1	GF_3118	PF11765.3	Hyphally regulated cell wall protein N-terminal
EVM0004046.1
EVM0003926.1
EVM0001558.1	GF_4657	PF00078.22	Reverse transcriptase (RNA-dependent DNA polymerase)
EVM0003833.1
EVM0003272.1	GF_4689	PF12727.2	PBP superfamily domain
EVM0005050.1
EVM0003621.1	GF_4690	PF00497.15	Bacterial extracellular solute-binding proteins, family 3
EVM0005087.1
EVM0003394.1	GF_4691	PF07690.11	Major Facilitator Superfamily
EVM0005128.1
EVM0003341.1	GF_4692	PF01425.16	Amidase
EVM0004402.1
